# Supplementary material for: 454 Pyrosequencing of Olive (Olea europaea L.) Transcriptome in Response to Salinity
Source: PLoS One. 2015 Nov 17;10(11):e0143000. doi: 10.1371/journal.pone.0143000 (PMC4648586; doi:10.1371/journal.pone.0143000)
Supplement: S3 Table — (XLSX) [file pone.0143000.s004.xlsx]

## Sheet: Sheet1
Root
	Representative EST of the cluster	Stress	Control	Total Counts	R value	Sequence description
CLUSTER_1	GRNLHQF15JD931	9832	10333	20165	6.36003	senescence-associated protein
CLUSTER_2	GRNLHQF15JEGNI	5644	5406	11050	17.1381	protein
CLUSTER_3	GRNLHQF15JCVJ7	2861	4956	7817	72.8446	senescence-associated protein
CLUSTER_4	GRNLHQF15JEEIX	2764	4677	7441	62.0787	senescence-associated protein
CLUSTER_5	GRNLHQF15JCAOZ	3253	4014	7267	2.77559	senescence-associated protein
CLUSTER_6	GRNLHQF15JEG4H	2530	3831	6361	28.0771	senescence-associated protein
CLUSTER_7	GRNLHQF15JDXJR	2035	3860	5895	79.8761	senescence-associated protein
CLUSTER_8	GRNLHQF15I8GCJ	1722	2411	4133	9.76879	senescence-associated protein
CLUSTER_9	GRNLHQF15JDV8X	1512	2440	3952	25.7797	senescence-associated protein
CLUSTER_10	GRNLHQF15JFFB9	1639	1598	3237	4.02146	-
CLUSTER_11	GRNLHQF15JA8MI	1035	1878	2913	33.187	senescence-associated protein
CLUSTER_12	GRNLHQF15JDVE9	908	1825	2733	45.3931	senescence-associated protein
CLUSTER_13	GRNLHQF15I6QL7	1325	1395	2720	0.818245	senescence-associated protein
CLUSTER_14	GRNLHQF15JDYQ5	1293	1425	2718	0.121806	senescence-associated protein
CLUSTER_15	GRNLHQF15JEKP0	669	1274	1943	26.717	senescence-associated protein
CLUSTER_16	GRNLHQF15JBFAB	971	803	1774	9.58321	senescence-associated protein
CLUSTER_17	GRNLHQF15JE36K	759	1007	1766	2.32381	senescence-associated protein
CLUSTER_18	GRNLHQF15JAJVX	752	949	1701	1.04086	protein
CLUSTER_19	GRNLHQF15JEHND	829	788	1617	2.73962	senescence-associated protein
CLUSTER_20	GRNLHQF15I8VOH	794	582	1376	14.1052	rrna intron-encoded homing endonuclease
CLUSTER_21	GRNLHQF15JDUA9	966	389	1355	72.0474	-
CLUSTER_22	GRNLHQF15JEJPF	695	656	1351	2.47462	protein
CLUSTER_23	GRNLHQF15JBJD7	499	601	1100	0.213557	senescence-associated protein
CLUSTER_24	GRNLHQF15JEGJL	556	534	1090	1.63676	chk1 checkpoint-like protein
CLUSTER_25	GRNLHQF15JCEDV	454	601	1055	1.34923	-
CLUSTER_26	GRNLHQF15I81F0	653	365	1018	26.6916	chk1 checkpoint-like protein
CLUSTER_27	GRNLHQF15JER0K	588	408	996	12.8845	-
CLUSTER_28	GRNLHQF15I9XNW	412	526	938	0.705056	senescence-associated protein
CLUSTER_29	GRNLHQF15I7J91	400	528	928	1.14345	senescence-associated protein
CLUSTER_30	GRNLHQF15I42CB	428	420	848	0.965374	senescence-associated protein
CLUSTER_31	GRNLHQF15JCJTT	352	386	738	0.0455756	senescence-associated protein
CLUSTER_32	GRNLHQF15I9ZRI	339	392	731	0.0146834	senescence-associated protein
CLUSTER_33	GRNLHQF15JA60U	433	281	714	11.8535	unknown [Glycine max]
CLUSTER_34	GRNLHQF15JFOSY	282	420	702	2.75864	senescence-associated protein
CLUSTER_35	GRNLHQF15I5NSW	369	331	700	2.0904	protein
CLUSTER_36	GRNLHQF15I642P	326	311	637	1.03551	senescence-associated protein
CLUSTER_37	GRNLHQF15I4LFB	288	275	563	0.905567	-
CLUSTER_38	GRNLHQF15JCWZ1	264	205	469	3.63381	senescence-associated protein
CLUSTER_39	GRNLHQF15JB7GK	187	253	440	0.731232	senescence-associated protein
CLUSTER_40	GRNLHQF15JCJS9	239	192	431	2.77199	chk1 checkpoint-like protein
CLUSTER_41	GRNLHQF15JA4EY	207	219	426	0.111928	protein
CLUSTER_42	GRNLHQF15I6Q7E	167	244	411	1.39856	protein
CLUSTER_43	GRNLHQF15JDDPQ	259	146	405	10.378	senescence-associated protein
CLUSTER_44	GRNLHQF15I9ZBK	210	185	395	1.36782	senescence-associated protein
CLUSTER_45	GRNLHQF15JBZBN	231	149	380	6.44314	senescence-associated protein
CLUSTER_46	GRNLHQF15I9AII	151	197	348	0.365477	alternative oxidase
CLUSTER_47	GRNLHQF15JDG4D	174	159	333	0.843829	hypothetical protein [Scylla paramamosain]
CLUSTER_48	GRNLHQF15I9DIE	181	136	317	2.8958	protein
CLUSTER_49	GRNLHQF15I37R2	199	112	311	8.00379	senescence-associated protein
CLUSTER_50	GRNLHQF15JERLU	192	105	297	8.25166	-
CLUSTER_51	GRNLHQF15JD4NX	187	104	291	7.73383	senescence-associated protein
CLUSTER_52	GRNLHQF15I42FQ	167	120	287	3.21175	cytochrome p450 like_tbp
CLUSTER_53	GRNLHQF15JDBGL	165	98	263	5.80684	-
CLUSTER_54	GRNLHQF15I4LVH	153	97	250	4.49434	cytochrome p450-like tbp protein
CLUSTER_55	GRNLHQF15JENQ5	150	95	245	4.41962	cytochrome p450 like_tbp
CLUSTER_56	GRNLHQF15JC7MV	148	96	244	4.05758	chk1 checkpoint-like protein
CLUSTER_57	GRNLHQF15JEDPI	175	68	243	13.7266	uncharacterized protein loc100775653
CLUSTER_58	GRNLHQF15JERNQ	125	112	237	0.71461	cytochrome p450 like_tbp
CLUSTER_59	GRNLHQF15JA4J2	126	110	236	0.876627	-
CLUSTER_60	GRNLHQF15JDM8G	127	104	231	1.32619	protein
CLUSTER_61	GRNLHQF15I97AZ	110	111	221	0.16391	10 kda secreted protein
CLUSTER_62	GRNLHQF15I9JGY	100	117	217	0.0112775	senescence-associated protein
CLUSTER_63	GRNLHQF15JDUDL	88	128	216	0.709553	protein
CLUSTER_64	GRNLHQF15I6IJM	141	71	212	7.21186	cytochrome p450 liketbp
CLUSTER_65	GRNLHQF15I6YLM	123	89	212	2.30184	protein
CLUSTER_66	GRNLHQF15I95K1	105	100	205	0.339772	senescence-associated protein
CLUSTER_67	GRNLHQF15JBBA3	101	102	203	0.148499	senescence-associated protein
CLUSTER_68	GRNLHQF15JBKRM	89	101	190	2.615e-06	senescence-associated protein
CLUSTER_69	GRNLHQF15I6FEV	137	51	188	11.3833	senescence-associated protein
CLUSTER_70	GRNLHQF15JCS2O	104	76	180	1.8706	cytochrome p450 liketbp
CLUSTER_71	GRNLHQF15I6J4K	91	88	179	0.247108	10 kda secreted protein
CLUSTER_72	GRNLHQF15JDEIH	83	89	172	0.0294155	hypothetical protein SORBIDRAFT_01g024221 [Sorghum bicolor]
CLUSTER_73	GRNLHQF15JD73G	90	80	170	0.54774	protein
CLUSTER_74	GRNLHQF15JE80F	95	75	170	1.20561	senescence-associated protein
CLUSTER_75	GRNLHQF15JDCG3	79	86	165	0.0150792	10 kda secreted protein
CLUSTER_76	GRNLHQF15JDUTJ	107	58	165	4.6905	cytochrome p450 liketbp
CLUSTER_77	GRNLHQF15JD4PI	99	65	164	2.61309	hypothetical protein SORBIDRAFT_0070s002020 [Sorghum bicolor]
CLUSTER_78	GRNLHQF15JCP64	91	73	164	1.06348	hypothetical protein [Lilium longiflorum]
CLUSTER_79	GRNLHQF15JC5TQ	99	57	156	3.76927	-
CLUSTER_80	GRNLHQF15JC77L	97	57	154	3.50899	chk1 checkpoint-like protein
CLUSTER_81	GRNLHQF15JANC4	123	31	154	15.4203	rrna intron-encoded homing endonuclease
CLUSTER_82	GRNLHQF15JB40O	74	74	148	0.127429	10 kda secreted protein
CLUSTER_83	GRNLHQF15JDUQM	72	76	148	0.0414831	senescence-associated protein
CLUSTER_84	GRNLHQF15I72SV	86	60	146	1.84777	cytochrome p450 liketbp
CLUSTER_85	GRNLHQF15JFKCN	75	71	146	0.258932	-
CLUSTER_86	GRNLHQF15JDRZI	61	80	141	0.159289	cytochrome p450 like_tbp
CLUSTER_87	GRNLHQF15JB8J8	65	75	140	0.00221739	senescence-associated protein
CLUSTER_88	GRNLHQF15JDIW3	84	56	140	2.11078	protein
CLUSTER_89	GRNLHQF15JBRGS	101	37	138	8.56836	-
CLUSTER_90	GRNLHQF15JEHQ7	97	40	137	6.98691	-
CLUSTER_91	GRNLHQF15JBN31	81	54	135	2.03539	cytochrome p450 like_tbp
CLUSTER_92	GRNLHQF15JBWVM	81	54	135	2.03539	unknown [Glycine max]
CLUSTER_93	GRNLHQF15JD47U	95	38	133	7.15405	chk1 checkpoint-like protein
CLUSTER_94	GRNLHQF15JBRP2	93	39	132	6.53152	conserved hypothetical protein [Pediculus humanus corporis]
CLUSTER_95	GRNLHQF15I90BR	78	52	130	1.96001	senescence-associated protein
CLUSTER_96	GRNLHQF15JETH1	65	65	130	0.111931	-
CLUSTER_97	GRNLHQF15JCND2	87	40	127	5.2634	cytochrome p450 liketbp
CLUSTER_98	GRNLHQF15I9587	48	78	126	0.853853	protein
CLUSTER_99	GRNLHQF15JEDV9	70	56	126	0.829956	uncharacterized protein loc100832610
CLUSTER_100	GRNLHQF15I8GK1	74	50	124	1.77839	protein
CLUSTER_101	GRNLHQF15JCXPT	58	65	123	0.000963846	chk1 checkpoint-like protein
CLUSTER_102	GRNLHQF15I7VVX	81	42	123	3.90491	senescence-associated protein
CLUSTER_103	GRNLHQF15JB0ZM	68	54	122	0.837658	protein
CLUSTER_104	GRNLHQF15JEFQN	74	45	119	2.44598	-
CLUSTER_105	GRNLHQF15JAPGM	57	62	119	0.0113121	cytochrome p450 like_tbp
CLUSTER_106	GRNLHQF15JDXP0	43	73	116	0.983258	-
CLUSTER_107	GRNLHQF15JDN3E	47	68	115	0.361941	hypothetical protein Bm1_17870 [Brugia malayi]
CLUSTER_108	GRNLHQF15JCTEX	72	41	113	2.81594	-
CLUSTER_109	GRNLHQF15I8HOB	77	33	110	5.22923	senescence-associated protein
CLUSTER_110	GRNLHQF15I7JOL	66	42	108	1.91738	cytochrome p450 liketbp
CLUSTER_111	GRNLHQF15I67VQ	66	42	108	1.91738	cytochrome p450 like_tbp
CLUSTER_112	GRNLHQF15I7KQK	60	45	105	0.967659	protein
CLUSTER_113	GRNLHQF15JEG0C	68	34	102	3.52666	-
CLUSTER_114	GRNLHQF15JAUCW	56	44	100	0.727821	10 kda secreted protein
CLUSTER_115	GRNLHQF15I9ZPO	61	39	100	1.74757	rrna intron-encoded homing endonuclease
CLUSTER_116	GRNLHQF15I396M	45	55	100	0.0300503	senescence-associated protein
CLUSTER_117	GRNLHQF15I52OD	73	26	99	6.41694	unknown [Trichosanthes dioica]
CLUSTER_118	GRNLHQF15I6TWS	46	51	97	0.00272788	senescence-associated protein
CLUSTER_119	GRNLHQF15JFB8G	55	42	97	0.818617	senescence-associated protein
CLUSTER_120	GRNLHQF15I9EN6	50	43	93	0.386086	10 kda secreted protein
CLUSTER_121	GRNLHQF15I76A6	72	19	91	8.67345	senescence-associated protein
CLUSTER_122	GRNLHQF15JD3UI	65	25	90	5.17048	protein
CLUSTER_123	GRNLHQF15JDIZ1	59	30	89	2.95982	hypothetical protein MTR_5g051150 [Medicago truncatula]
CLUSTER_124	GRNLHQF15JCDBK	50	39	89	0.673526	protein
CLUSTER_125	GRNLHQF15JDIQC	59	30	89	2.95982	hypothetical protein SORBIDRAFT_01g024221 [Sorghum bicolor]
CLUSTER_126	GRNLHQF15JA5TS	45	43	88	0.140352	senescence-associated protein
CLUSTER_127	GRNLHQF15JDPLC	47	39	86	0.454728	10 kda secreted protein
CLUSTER_128	GRNLHQF15JCVKQ	42	43	85	0.0483844	protein
CLUSTER_129	GRNLHQF15JAPJ2	55	29	84	2.56013	10 kda secreted protein
CLUSTER_130	GRNLHQF15I715A	45	37	82	0.459202	hypothetical protein SORBIDRAFT_05g016477 [Sorghum bicolor]
CLUSTER_131	GRNLHQF15I9ZNX	44	38	82	0.330158	protein
CLUSTER_132	GRNLHQF15I5PYE	48	34	82	0.975175	senescence-associated protein
CLUSTER_133	GRNLHQF15I9GDB	26	55	81	1.58181	senescence-associated protein
CLUSTER_134	GRNLHQF15I9NFO	49	31	80	1.44831	senescence-associated protein
CLUSTER_135	GRNLHQF15I5T5Q	42	38	80	0.221753	senescence-associated protein
CLUSTER_136	GRNLHQF15JDJLI	44	35	79	0.537354	senescence-associated protein
CLUSTER_137	GRNLHQF15I9H9D	30	47	77	0.423004	protein
CLUSTER_138	GRNLHQF15JACTN	42	35	77	0.396166	senescence-associated protein
CLUSTER_139	GRNLHQF15I9AK1	36	37	73	0.0384723	cytochrome p450 liketbp
CLUSTER_140	GRNLHQF15JDHR8	40	33	73	0.400327	senescence-associated protein
CLUSTER_141	GRNLHQF15JBNQ9	44	28	72	1.27825	cytochrome p450 liketbp
CLUSTER_142	GRNLHQF15JBY1A	39	31	70	0.478089	hypothetical protein SORBIDRAFT_01g024221 [Sorghum bicolor]
CLUSTER_143	GRNLHQF15I69FF	25	43	68	0.613216	senescence-associated protein
CLUSTER_144	GRNLHQF15JD5GI	23	43	66	0.846668	senescence-associated protein
CLUSTER_145	GRNLHQF15JEDO1	39	27	66	0.861521	protein
CLUSTER_146	GRNLHQF15I7C5K	44	22	66	2.28196	unknown [Trichosanthes dioica]
CLUSTER_147	GRNLHQF15JEBPX	36	29	65	0.411472	cytochrome p450 like_tbp
CLUSTER_148	GRNLHQF15JCT1Q	29	34	63	0.00372319	10 kda secreted protein
CLUSTER_149	GRNLHQF15JDTNJ	46	17	63	3.8585	-
CLUSTER_150	GRNLHQF15JDV8O	43	19	62	2.78097	hypothetical protein VITISV_001840 [Vitis vinifera]
CLUSTER_151	GRNLHQF15JEP7X	31	31	62	0.0533826	senescence-associated protein
CLUSTER_152	GRNLHQF15JC6CF	41	20	61	2.22945	uncharacterized protein loc100808633
CLUSTER_153	GRNLHQF15JA5KX	36	23	59	1.03356	senescence-associated protein
CLUSTER_154	GRNLHQF15JDELQ	39	20	59	1.92319	senescence-associated protein
CLUSTER_155	GRNLHQF15I962S	46	13	59	5.20218	rrna intron-encoded homing endonuclease
CLUSTER_156	GRNLHQF15JCS68	39	18	57	2.34382	cytochrome p450 liketbp
CLUSTER_157	GRNLHQF15JBR8D	31	25	56	0.352216	hypothetical protein SORBIDRAFT_1368s002010 [Sorghum bicolor]
CLUSTER_158	GRNLHQF15JEEE4	27	29	56	0.0090181	hypothetical protein SORBIDRAFT_1836s002010 [Sorghum bicolor]
CLUSTER_159	GRNLHQF15JDCWW	37	19	56	1.81956	senescence-associated protein
CLUSTER_160	GRNLHQF15I7MWS	29	23	52	0.359577	cytochrome p450 liketbp
CLUSTER_161	GRNLHQF15JBDT0	30	21	51	0.63681	chk1 checkpoint-like protein
CLUSTER_162	GRNLHQF15JDMHR	20	31	51	0.262257	senescence-associated protein
CLUSTER_163	GRNLHQF15I7JO0	33	18	51	1.42657	-
CLUSTER_164	GRNLHQF15JCW6N	30	20	50	0.753849	10 kda secreted protein
CLUSTER_165	GRNLHQF15JEKIE	25	25	50	0.0430505	senescence-associated protein
CLUSTER_166	GRNLHQF15I8NA6	26	23	49	0.164167	-
CLUSTER_167	GRNLHQF15I8PKD	25	24	49	0.0739775	protein
CLUSTER_168	GRNLHQF15I9UVT	34	15	49	2.20447	senescence-associated protein
CLUSTER_169	GRNLHQF15JD4P1	37	12	49	3.63059	cytochrome p450 liketbp
CLUSTER_170	GRNLHQF15JCGOI	33	16	49	1.81499	-
CLUSTER_171	GRNLHQF15JAU6O	27	21	48	0.368752	-
CLUSTER_172	GRNLHQF15I6Y5R	30	18	48	1.02801	protein
CLUSTER_173	GRNLHQF15JB4VS	27	21	48	0.368752	senescence-associated protein
CLUSTER_174	GRNLHQF15JD7YA	19	29	48	0.223488	-
CLUSTER_175	GRNLHQF15I692W	19	28	47	0.170816	hypothetical protein SORBIDRAFT_0057s002150 [Sorghum bicolor]
CLUSTER_176	GRNLHQF15JEFN9	23	24	47	0.0177318	senescence-associated protein
CLUSTER_177	GRNLHQF15JCS01	28	19	47	0.663226	protein
CLUSTER_178	GRNLHQF15JEJWR	27	19	46	0.562115	-
CLUSTER_179	GRNLHQF15I7TD6	27	19	46	0.562115	protein
CLUSTER_180	GRNLHQF15I849I	24	21	45	0.164275	chk1 checkpoint-like protein
CLUSTER_181	GRNLHQF15I6VYK	24	21	45	0.164275	-
CLUSTER_182	GRNLHQF15JAU91	30	14	44	1.76841	-
CLUSTER_183	GRNLHQF15JAWR2	26	17	43	0.695314	10 kda secreted protein
CLUSTER_184	GRNLHQF15JAJSR	24	19	43	0.300339	10 kda secreted protein
CLUSTER_185	GRNLHQF15I4AST	19	24	43	0.0267772	10 kda secreted protein
CLUSTER_186	GRNLHQF15I41L7	24	19	43	0.300339	senescence-associated protein
CLUSTER_187	GRNLHQF15JAOY8	26	17	43	0.695314	chk1 checkpoint-like protein
CLUSTER_188	GRNLHQF15I811A	23	20	43	0.164578	cytochrome p450 liketbp
CLUSTER_189	GRNLHQF15JDG1X	30	13	43	2.00213	-
CLUSTER_190	GRNLHQF15JDVYT	19	22	41	0.0009421	senescence-associated protein
CLUSTER_191	GRNLHQF15JBENC	27	13	40	1.50431	-
CLUSTER_192	GRNLHQF15I97SV	21	19	40	0.110876	unknown [Trichosanthes dioica]
CLUSTER_193	GRNLHQF15I4QQS	26	13	39	1.34843	senescence-associated protein
CLUSTER_194	GRNLHQF15I4WK8	24	15	39	0.734873	cytochrome p450 like_tbp
CLUSTER_195	GRNLHQF15JD4CI	21	17	38	0.233743	uncharacterized protein loc100808633
CLUSTER_196	GRNLHQF15I7JRQ	23	15	38	0.62004	senescence-associated protein
CLUSTER_197	GRNLHQF15JD1WV	27	11	38	1.97992	rrna intron-encoded homing endonuclease
CLUSTER_198	GRNLHQF15I5VWX	25	12	37	1.40081	senescence-associated protein
CLUSTER_199	GRNLHQF15JE8BA	25	12	37	1.40081	unknown [Trichosanthes dioica]
CLUSTER_200	GRNLHQF15JDPPW	19	18	37	0.065083	hypothetical protein SORBIDRAFT_01g024221 [Sorghum bicolor]
CLUSTER_201	GRNLHQF15JEZKE	23	14	37	0.758241	senescence-associated protein
CLUSTER_202	GRNLHQF15JEUW3	32	4	36	6.1802	rrna intron-encoded homing endonuclease
CLUSTER_203	GRNLHQF15JD5KR	21	15	36	0.413297	-
CLUSTER_204	GRNLHQF15JD60G	26	10	36	2.06819	protein
CLUSTER_205	GRNLHQF15I9A6R	24	12	36	1.2447	protein
CLUSTER_206	GRNLHQF15JFIIO	25	10	35	1.88265	cytochrome p450 liketbp
CLUSTER_207	GRNLHQF15JCSZC	20	14	34	0.42454	unknown [Glycine max]
CLUSTER_208	GRNLHQF15I3478	12	22	34	0.403924	protein
CLUSTER_209	GRNLHQF15I9E9A	24	10	34	1.70207	hypothetical protein MTR_5g051150 [Medicago truncatula]
CLUSTER_210	GRNLHQF15JDXX7	26	7	33	3.0762	cytochrome p450 like_tbp
CLUSTER_211	GRNLHQF15JATDF	27	6	33	3.74165	-
CLUSTER_212	GRNLHQF15JERGN	23	10	33	1.52681	hypothetical protein SORBIDRAFT_01g024221 [Sorghum bicolor]
CLUSTER_213	GRNLHQF15JAUW4	13	19	32	0.109158	atp synthase subunit beta
CLUSTER_214	GRNLHQF15JDFBL	15	17	32	1.154e-06	unknown [Glycine max]
CLUSTER_215	GRNLHQF15I5VR6	16	16	32	0.0275523	metallothionein-like protein
CLUSTER_216	GRNLHQF15JBYAK	23	8	31	2.08121	-
CLUSTER_217	GRNLHQF15I8ZZR	19	12	31	0.564395	-
CLUSTER_218	GRNLHQF15JBU7N	13	17	30	0.0325632	-
CLUSTER_219	GRNLHQF15I71WF	23	7	30	2.41622	senescence-associated protein
CLUSTER_220	GRNLHQF15I8ZZ9	15	15	30	0.0258303	senescence-associated protein
CLUSTER_221	GRNLHQF15JCUF7	18	12	30	0.452309	protein
CLUSTER_222	GRNLHQF15JCTDI	10	19	29	0.39541	senescence-associated protein
CLUSTER_223	GRNLHQF15JEJZT	14	15	29	0.00510247	protein
CLUSTER_224	GRNLHQF15I7MH3	14	15	29	0.00510247	-
CLUSTER_225	GRNLHQF15JC3HA	14	15	29	0.00510247	hypothetical protein SORBIDRAFT_01g024221 [Sorghum bicolor]
CLUSTER_226	GRNLHQF15JEWBX	19	9	28	1.09059	cytochrome p450 liketbp
CLUSTER_227	GRNLHQF15JB6IX	18	10	28	0.746277	hypothetical protein [uncultured alpha proteobacterium HF0070_14E07]
CLUSTER_228	GRNLHQF15JAAGK	13	15	28	0.000443478	-
CLUSTER_229	GRNLHQF15I58B7	16	12	28	0.258042	-
CLUSTER_230	GRNLHQF15I37YS	21	7	28	1.9978	protein
CLUSTER_231	GRNLHQF15I9P57	20	7	27	1.79615	cytochrome p450 liketbp
CLUSTER_232	GRNLHQF15JCJDC	5	22	27	2.06733	protein
CLUSTER_233	GRNLHQF15JCMTL	16	11	27	0.362255	senescence-associated protein
CLUSTER_234	GRNLHQF15JB9H4	14	12	26	0.110539	protein
CLUSTER_235	GRNLHQF15I9DRJ	12	14	26	0.00111428	senescence-associated protein
CLUSTER_236	GRNLHQF15JCPDI	17	9	26	0.784522	senescence-associated protein
CLUSTER_237	GRNLHQF15I38AP	11	15	26	0.047123	senescence-associated protein
CLUSTER_238	GRNLHQF15JA7OG	11	14	25	0.0178186	hypothetical protein SORBIDRAFT_0070s002020 [Sorghum bicolor]
CLUSTER_239	GRNLHQF15JEDTI	10	15	25	0.103363	conserved protein
CLUSTER_240	GRNLHQF15JEAFS	14	11	25	0.181955	senescence-associated protein
CLUSTER_241	GRNLHQF15I8FVR	13	12	25	0.0575696	unknown [Zea mays]
CLUSTER_242	GRNLHQF15JE7VP	17	8	25	0.987332	senescence-associated protein
CLUSTER_243	GRNLHQF15I8B9H	16	9	25	0.64437	cytochrome p450 liketbp
CLUSTER_244	GRNLHQF15JBY1F	12	13	25	0.00285732	cytochrome p450 like_tbp
CLUSTER_245	GRNLHQF15I96F8	8	17	25	0.494921	protein
CLUSTER_246	GRNLHQF15I7RPY	12	13	25	0.00285732	-
CLUSTER_247	GRNLHQF15I8LI6	15	9	24	0.514003	atp synthase subunit beta
CLUSTER_248	GRNLHQF15I6XWE	18	6	24	1.7124	predicted protein [Trichoplax adhaerens]
CLUSTER_249	GRNLHQF15JDKYB	13	11	24	0.11161	senescence-associated protein
CLUSTER_250	GRNLHQF15I60IC	12	12	24	0.0206642	-
CLUSTER_251	GRNLHQF15I879X	14	10	24	0.275531	cytochrome p450 liketbp
CLUSTER_252	GRNLHQF15I3FKA	15	9	24	0.514003	-
CLUSTER_253	GRNLHQF15JEM61	15	9	24	0.514003	senescence-associated protein
CLUSTER_254	GRNLHQF15JEX4A	7	16	23	0.559154	-
CLUSTER_255	GRNLHQF15I9O6Z	12	11	23	0.0566035	cytochrome p450 like_tbp
CLUSTER_256	GRNLHQF15I6E5M	10	13	23	0.0229481	-
CLUSTER_257	GRNLHQF15I6OVA	13	10	23	0.187085	senescence-associated protein
CLUSTER_258	GRNLHQF15I9N69	13	10	23	0.187085	uncharacterized protein loc100801029
CLUSTER_259	GRNLHQF15JAI7M	16	7	23	1.05156	-
CLUSTER_260	GRNLHQF15JAV6X	12	11	23	0.0566035	cytochrome p450 like_tbp
CLUSTER_261	GRNLHQF15I9R3T	11	12	23	0.00189125	protein
CLUSTER_262	GRNLHQF15JCOJ9	15	8	23	0.681335	-
CLUSTER_263	GRNLHQF15I9VI8	17	6	23	1.51121	uncharacterized protein loc100830696
CLUSTER_264	GRNLHQF15JBXLZ	13	9	22	0.287174	cytochrome p450 liketbp
CLUSTER_265	GRNLHQF15JDC33	13	9	22	0.287174	senescence-associated protein
CLUSTER_266	GRNLHQF15I4X58	16	5	21	1.63479	rrna intron-encoded homing endonuclease
CLUSTER_267	GRNLHQF15JBT3K	14	7	21	0.726078	cytochrome p450 like_tbp
CLUSTER_268	GRNLHQF15I3B5O	11	10	21	0.0557816	unknown [Zea mays]
CLUSTER_269	GRNLHQF15JEHG2	16	5	21	1.63479	cytochrome p450-like tbp protein
CLUSTER_270	GRNLHQF15JDOSF	14	6	20	0.950769	cytochrome p450 liketbp
CLUSTER_271	GRNLHQF15JC2T7	12	8	20	0.30154	10 kda secreted protein
CLUSTER_272	GRNLHQF15JBUNB	15	5	20	1.427	hypothetical protein VITISV_001840 [Vitis vinifera]
CLUSTER_273	GRNLHQF15I5YTN	9	11	20	0.00601006	protein
CLUSTER_274	GRNLHQF15JE2MT	9	11	20	0.00601006	senescence-associated protein
CLUSTER_275	GRNLHQF15I9UEA	15	5	20	1.427	-
CLUSTER_276	GRNLHQF15I6MMO	8	12	20	0.0826905	protein
CLUSTER_277	GRNLHQF15I4RPB	18	2	20	3.65188	uncharacterized protein loc100830696
CLUSTER_278	GRNLHQF15I9G2P	14	5	19	1.22646	hypothetical protein Ssol98_08391 [Sulfolobus solfataricus 98/2]
CLUSTER_279	GRNLHQF15I6K1H	14	5	19	1.22646	expressed protein [Arabidopsis lyrata subsp. lyrata]
CLUSTER_280	GRNLHQF15JBVRT	13	6	19	0.781275	senescence-associated protein
CLUSTER_281	GRNLHQF15JBXLJ	17	2	19	3.36964	-
CLUSTER_282	GRNLHQF15I6MGZ	9	10	19	0.000437137	senescence-associated protein
CLUSTER_283	GRNLHQF15JBC2B	9	10	19	0.000437137	senescence-associated protein
CLUSTER_284	GRNLHQF15I8GQ2	13	6	19	0.781275	-
CLUSTER_285	GRNLHQF15I3OWJ	6	13	19	0.398289	-
CLUSTER_286	GRNLHQF15JAQ6H	10	9	19	0.0551494	-
CLUSTER_287	GRNLHQF15JECO8	13	5	18	1.0341	protein
CLUSTER_288	GRNLHQF15I76ZK	8	10	18	0.00914064	-
CLUSTER_289	GRNLHQF15I635L	11	7	18	0.319563	senescence-associated protein
CLUSTER_290	GRNLHQF15JC2X2	9	9	18	0.0154982	10 kda secreted protein
CLUSTER_291	GRNLHQF15JDRJX	7	11	18	0.100714	senescence-associated protein
CLUSTER_292	GRNLHQF15JBNG7	18	0	18	5.92645	predicted protein [Nematostella vectensis]
CLUSTER_293	GRNLHQF15JCK0E	10	8	18	0.118565	10 kda secreted protein
CLUSTER_294	GRNLHQF15JERCY	11	7	18	0.319563	hypothetical protein SORBIDRAFT_01g024221 [Sorghum bicolor]
CLUSTER_295	GRNLHQF15JC3H8	14	4	18	1.56673	protein
CLUSTER_296	GRNLHQF15JCBL0	18	0	18	5.92645	-
CLUSTER_297	GRNLHQF15JDYBI	11	7	18	0.319563	-
CLUSTER_298	GRNLHQF15JB1CS	13	5	18	1.0341	-
CLUSTER_299	GRNLHQF15I2PPB	6	12	18	0.294079	unknown [Medicago truncatula]
CLUSTER_300	GRNLHQF15JD08C	11	7	18	0.319563	-
CLUSTER_301	GRNLHQF15I83VT	6	11	17	0.201962	conserved hypothetical protein [Magnetospirillum gryphiswaldense MSR-1]
CLUSTER_302	GRNLHQF15JCWAJ	13	4	17	1.35022	unknown [Zea mays]
CLUSTER_303	GRNLHQF15I9PU9	11	6	17	0.475523	hypothetical protein SORBIDRAFT_1211s002020 [Sorghum bicolor]
CLUSTER_304	GRNLHQF15JDOGN	7	10	17	0.0481333	senescence-associated protein
CLUSTER_305	GRNLHQF15JCVK8	13	4	17	1.35022	cytochrome p450 like_tbp
CLUSTER_306	GRNLHQF15JEWLZ	9	8	17	0.054774	-
CLUSTER_307	GRNLHQF15I7AUT	13	4	17	1.35022	rrna intron-encoded homing endonuclease
CLUSTER_308	GRNLHQF15JEZHE	13	4	17	1.35022	cytochrome p450 liketbp
CLUSTER_309	GRNLHQF15I82M9	8	9	17	6.1778e-05	-
CLUSTER_310	GRNLHQF15I9PVG	10	7	17	0.21227	-
CLUSTER_311	GRNLHQF15I5JCB	10	6	16	0.342668	conserved hypothetical protein [Pediculus humanus corporis]
CLUSTER_312	GRNLHQF15JB19Q	6	10	16	0.123819	uncharacterized protein loc100801029
CLUSTER_313	GRNLHQF15I5LZL	8	8	16	0.0137762	-
CLUSTER_314	GRNLHQF15JBAVV	13	3	16	1.75052	cytochrome p450 like_tbp
CLUSTER_315	GRNLHQF15I761X	6	9	15	0.0620179	hypothetical protein SELMODRAFT_139061 [Selaginella moellendorffii]
CLUSTER_316	GRNLHQF15JDPN4	7	8	15	4.624e-05	retrotransposon protein
CLUSTER_317	GRNLHQF15JDRKC	8	7	15	0.0547585	senescence-associated protein
CLUSTER_318	GRNLHQF15I760C	11	4	15	0.942049	ac1147-like protein
CLUSTER_319	GRNLHQF15JCZFO	10	5	15	0.518627	hypothetical protein SORBIDRAFT_0057s002150 [Sorghum bicolor]
CLUSTER_320	GRNLHQF15I6Z5E	5	10	15	0.245066	senescence-associated protein
CLUSTER_321	GRNLHQF15I517H	11	4	15	0.942049	protein
CLUSTER_322	GRNLHQF15I8JOK	10	5	15	0.518627	cytochrome p450 liketbp
CLUSTER_323	GRNLHQF15I6CQI	7	8	15	4.624e-05	senescence-associated protein
CLUSTER_324	GRNLHQF15JA5IG	13	2	15	2.27124	-
CLUSTER_325	GRNLHQF15JFQ9X	9	6	15	0.226155	-
CLUSTER_326	GRNLHQF15JB9O6	9	5	14	0.373139	hypothetical protein [Oryza sativa Japonica Group]
CLUSTER_327	GRNLHQF15I9QK5	7	7	14	0.0120541	protein
CLUSTER_328	GRNLHQF15JD1R8	11	3	14	1.28621	hypothetical protein [Lilium longiflorum]
CLUSTER_329	GRNLHQF15I7KV1	10	4	14	0.753058	chk1 checkpoint-like protein
CLUSTER_330	GRNLHQF15JAGL9	7	7	14	0.0120541	senescence-associated protein
CLUSTER_331	GRNLHQF15I3EQO	9	5	14	0.373139	cytochrome p450 liketbp
CLUSTER_332	GRNLHQF15JCHH4	9	5	14	0.373139	-
CLUSTER_333	GRNLHQF15I7I7X	6	8	14	0.0195967	senescence-associated protein
CLUSTER_334	GRNLHQF15JB9LT	8	6	14	0.129021	cytochrome p450 liketbp
CLUSTER_335	GRNLHQF15JEMW7	12	2	14	2.00648	protein
CLUSTER_336	GRNLHQF15I872T	7	7	14	0.0120541	10 kda secreted protein
CLUSTER_337	GRNLHQF15JCGX1	9	5	14	0.373139	senescence-associated protein
CLUSTER_338	GRNLHQF15JDIJ0	8	6	14	0.129021	senescence-associated protein
CLUSTER_339	GRNLHQF15JEBPT	10	4	14	0.753058	uncharacterized protein loc100801029
CLUSTER_340	GRNLHQF15I3OM9	8	6	14	0.129021	-
CLUSTER_341	GRNLHQF15JEGUP	6	8	14	0.0195967	senescence-associated protein
CLUSTER_342	GRNLHQF16J2G5U	3	11	14	0.848516	protein
CLUSTER_343	GRNLHQF15I4T7C	7	7	14	0.0120541	rrna intron-encoded homing endonuclease
CLUSTER_344	GRNLHQF15JA8A8	5	8	13	0.080821	unknown [Glycine max]
CLUSTER_345	GRNLHQF15JAR11	8	5	13	0.244958	protein
CLUSTER_346	GRNLHQF15I3R5B	9	4	13	0.576523	-
CLUSTER_347	GRNLHQF15I8H3C	8	5	13	0.244958	hypothetical protein TSTA_040370 [Talaromyces stipitatus ATCC 10500]
CLUSTER_348	GRNLHQF15JB0YP	5	8	13	0.080821	senescence-associated protein
CLUSTER_349	GRNLHQF15JD896	6	7	13	0.000557142	senescence-associated protein
CLUSTER_350	GRNLHQF15I5409	12	1	13	2.69441	malate dehydrogenase (nadp+)
CLUSTER_351	GRNLHQF13HZTCJ		13	13	3.56895	-
CLUSTER_352	GRNLHQF15I5JHX	6	6	12	0.0103321	predicted protein [Micromonas pusilla CCMP1545]
CLUSTER_353	GRNLHQF15I7WJC	7	5	12	0.137766	atpase subunit 1
CLUSTER_354	GRNLHQF15JAKP7	10	2	12	1.49343	hypothetical protein TRIADDRAFT_51202 [Trichoplax adhaerens]
CLUSTER_355	GRNLHQF15I7EBK	11	1	12	2.4014	hypothetical protein DAPPUDRAFT_68692 [Daphnia pulex]
CLUSTER_356	GRNLHQF15I7CWY	4	8	12	0.196052	pg1 protein
CLUSTER_357	GRNLHQF15JDY1M	9	3	12	0.8562	senescence-associated protein
CLUSTER_358	GRNLHQF15JCPTP	9	3	12	0.8562	predicted protein [Physcomitrella patens subsp. patens]
CLUSTER_359	GRNLHQF15I9DM1	6	6	12	0.0103321	atpase subunit 1
CLUSTER_360	GRNLHQF15I7Q6U	6	6	12	0.0103321	rrna intron-encoded homing endonuclease
CLUSTER_361	GRNLHQF15JBB2N	8	4	12	0.414901	senescence-associated protein
CLUSTER_362	GRNLHQF15I65FD	3	9	12	0.527927	-
CLUSTER_363	GRNLHQF15I6EWQ	3	9	12	0.527927	senescence-associated protein
CLUSTER_364	GRNLHQF15JA84W	6	6	12	0.0103321	-
CLUSTER_365	GRNLHQF15JCAWZ	8	4	12	0.414901	-
CLUSTER_366	GRNLHQF15I4IP8	11	1	12	2.4014	hypothetical protein NEUTE2DRAFT_35586, partial [Neurospora tetrasperma FGSC 2509]
CLUSTER_367	GRNLHQF15I3NYP	8	4	12	0.414901	-
CLUSTER_368	GRNLHQF15I61C6	3	9	12	0.527927	-
CLUSTER_369	GRNLHQF15JCY2V	9	3	12	0.8562	-
CLUSTER_370	GRNLHQF15JA4C1	7	4	11	0.271476	tar1_klula ame: full=protein tar1
CLUSTER_371	GRNLHQF15I8JLB	7	4	11	0.271476	conserved protein
CLUSTER_372	GRNLHQF15JA0EI	9	2	11	1.24722	hypothetical protein Ssol98_08391 [Sulfolobus solfataricus 98/2]
CLUSTER_373	GRNLHQF15I5AK1	9	2	11	1.24722	-
CLUSTER_374	GRNLHQF15I8XDD	8	3	11	0.658346	uncharacterized protein loc100801029
CLUSTER_375	GRNLHQF15JC842	3	8	11	0.384785	predicted protein [Populus trichocarpa]
CLUSTER_376	GRNLHQF15JD8YU	6	5	11	0.0565952	protein
CLUSTER_377	GRNLHQF15JFID1	5	6	11	0.00188292	-
CLUSTER_378	GRNLHQF15JE73L	8	3	11	0.658346	-
CLUSTER_379	GRNLHQF15JBH69	9	2	11	1.24722	cytochrome p450 liketbp
CLUSTER_380	GRNLHQF15I8S0G	6	5	11	0.0565952	hypothetical protein SORBIDRAFT_01g024221 [Sorghum bicolor]
CLUSTER_381	GRNLHQF15JCW4V	8	3	11	0.658346	senescence-associated protein
CLUSTER_382	GRNLHQF15I9Q96	4	7	11	0.107339	-
CLUSTER_383	GRNLHQF15JBASJ	6	5	11	0.0565952	cytochrome p450-like tbp protein
CLUSTER_384	GRNLHQF15JEYK8	4	7	11	0.107339	-
CLUSTER_385	GRNLHQF15JCPHC	6	4	10	0.15077	protein
CLUSTER_386	GRNLHQF15JB993	5	5	10	0.0086101	hypothetical protein SORBIDRAFT_0057s002150 [Sorghum bicolor]
CLUSTER_387	GRNLHQF15JDZ2N	3	7	10	0.256536	-
CLUSTER_388	GRNLHQF15I71T6	6	4	10	0.15077	uncharacterized protein loc100801029
CLUSTER_389	GRNLHQF15JDBKP	9	1	10	1.82594	senescence-associated protein
CLUSTER_390	GRNLHQF15I5WF8	4	6	10	0.0413453	senescence-associated protein
CLUSTER_391	GRNLHQF15JFIE1	5	5	10	0.0086101	senescence-associated protein
CLUSTER_392	GRNLHQF15I7KDM	2	8	10	0.681553	hypothetical protein [uncultured alpha proteobacterium HF0070_14E07]
CLUSTER_393	GRNLHQF15JARVF	9	1	10	1.82594	senescence-associated protein
CLUSTER_394	GRNLHQF15JA2Y3	2	8	10	0.681553	protein
CLUSTER_395	GRNLHQF15JDLZR	4	6	10	0.0413453	atpase subunit 1
CLUSTER_396	GRNLHQF15I3Y0W	4	6	10	0.0413453	cytochrome p450-like tbp protein
CLUSTER_397	GRNLHQF15JE4L1	5	5	10	0.0086101	cytochrome p450-like tbp protein
CLUSTER_398	GRNLHQF15JBOJJ	7	3	10	0.475385	senescence-associated protein
CLUSTER_399	GRNLHQF14IRX2C		10	10	2.74535	-
CLUSTER_400	GRNLHQF15JDXLG	4	6	10	0.0413453	-
CLUSTER_401	GRNLHQF15I6WN9	4	6	10	0.0413453	-
CLUSTER_402	GRNLHQF15JA55X	3	6	9	0.147039	senescence-associated protein
CLUSTER_403	GRNLHQF15JETG2	4	5	9	0.00457032	protein
CLUSTER_404	GRNLHQF15JBYKZ	8	1	9	1.54505	cell wall-associated hydrolase
CLUSTER_405	GRNLHQF15I9012	3	6	9	0.147039	hypothetical protein SORBIDRAFT_0057s002150 [Sorghum bicolor]
CLUSTER_406	GRNLHQF15I6UBA	1	8	9	1.16206	hypothetical protein VITISV_039385 [Vitis vinifera]
CLUSTER_407	GRNLHQF15I5SAG	7	2	9	0.783363	cytochrome p450 like_tbp
CLUSTER_408	GRNLHQF15I67L1	8	1	9	1.54505	-
CLUSTER_409	GRNLHQF15JCAX3	5	4	9	0.0592826	nadh dehydrogenase subunit 4
CLUSTER_410	GRNLHQF15JD1GA	3	6	9	0.147039	atpase subunit 1
CLUSTER_411	GRNLHQF15JCBX4	3	6	9	0.147039	senescence-associated protein
CLUSTER_412	GRNLHQF15JCWJ8	6	3	9	0.311176	metallothionein-like protein
CLUSTER_413	GRNLHQF15I7S2D	4	5	9	0.00457032	uncharacterized protein loc100801029
CLUSTER_414	GRNLHQF16JXJD0	9		9	2.96322	-
CLUSTER_415	GRNLHQF15JES5F	5	4	9	0.0592826	apocytochrome b
CLUSTER_416	GRNLHQF15JBH0F	4	5	9	0.00457032	-
CLUSTER_417	GRNLHQF15JDAP1	7	2	9	0.783363	unknown [Trichosanthes dioica]
CLUSTER_418	GRNLHQF15I7R8G	3	6	9	0.147039	mlp28 (mlp-like protein 28)
CLUSTER_419	GRNLHQF15JEEL7	7	2	9	0.783363	senescence-associated protein
CLUSTER_420	GRNLHQF15I8WI7	2	7	9	0.509802	senescence-associated protein
CLUSTER_421	GRNLHQF15JB9NM	6	3	9	0.311176	senescence-associated protein
CLUSTER_422	GRNLHQF15JDRHY	6	3	9	0.311176	rrna intron-encoded homing endonuclease
CLUSTER_423	GRNLHQF15JA88G	8	1	9	1.54505	senescence-associated protein
CLUSTER_424	GRNLHQF15JEONQ	7	2	9	0.783363	rrna intron-encoded homing endonuclease
CLUSTER_425	GRNLHQF15I6UGU	3	6	9	0.147039	-
CLUSTER_426	GRNLHQF15JDIX8	6	3	9	0.311176	hypothetical protein Ssol98_08391 [Sulfolobus solfataricus 98/2]
CLUSTER_427	GRNLHQF16JSV7C	4	5	9	0.00457032	hypothetical protein SORBIDRAFT_01g024221 [Sorghum bicolor]
CLUSTER_428	GRNLHQF15JE38T	5	4	9	0.0592826	-
CLUSTER_429	GRNLHQF15I3SOF	8	1	9	1.54505	protein
CLUSTER_430	GRNLHQF16JP0I2	2	7	9	0.509802	-
CLUSTER_431	GRNLHQF15I44F1	5	4	9	0.0592826	protein
CLUSTER_432	GRNLHQF15JEHJ2	6	2	8	0.5708	-
CLUSTER_433	GRNLHQF15JD1VF	4	4	8	0.00688808	uncharacterized protein loc100830696
CLUSTER_434	GRNLHQF15JA95P	3	5	8	0.0619097	pg1 homology to homo sapiens
CLUSTER_435	GRNLHQF15JCAWP	5	3	8	0.171334	senescence-associated protein
CLUSTER_436	GRNLHQF15I9QW7	1	7	8	0.941958	-
CLUSTER_437	GRNLHQF15JDR8K	8		8	2.63398	chk1 checkpoint-like protein
CLUSTER_438	GRNLHQF15I3H2M	6	2	8	0.5708	pg1 protein
CLUSTER_439	GRNLHQF15I4TT6	7	1	8	1.27023	senescence-associated protein
CLUSTER_440	GRNLHQF15JCQOY	6	2	8	0.5708	protein
CLUSTER_441	GRNLHQF15I8UAB	3	5	8	0.0619097	senescence-associated protein
CLUSTER_442	GRNLHQF15JAY8P	3	5	8	0.0619097	PREDICTED: hypothetical protein [Vitis vinifera]
CLUSTER_443	GRNLHQF15JD21R	4	4	8	0.00688808	hypothetical protein SORBIDRAFT_05g016477 [Sorghum bicolor]
CLUSTER_444	GRNLHQF15I5DXF	2	6	8	0.351951	senescence-associated protein
CLUSTER_445	GRNLHQF15JCX4E	4	4	8	0.00688808	conserved hypothetical protein [Escherichia sp. 3_2_53FAA]
CLUSTER_446	GRNLHQF15I6AMB	2	6	8	0.351951	metallothionein-like protein
CLUSTER_447	GRNLHQF15JA1H3	5	3	8	0.171334	senescence-associated protein
CLUSTER_448	GRNLHQF15I7GYT	5	3	8	0.171334	-
CLUSTER_449	GRNLHQF15I2530	8		8	2.63398	unknown [Zea mays]
CLUSTER_450	GRNLHQF15JCV1P	2	6	8	0.351951	senescence-associated protein
CLUSTER_451	GRNLHQF15JDYNQ	5	3	8	0.171334	unknown [Zea mays]
CLUSTER_452	GRNLHQF15I2SZJ	6	2	8	0.5708	hypothetical protein SORBIDRAFT_01g024221 [Sorghum bicolor]
CLUSTER_453	GRNLHQF15I83RA	2	6	8	0.351951	-
CLUSTER_454	GRNLHQF15JAZ7T	7	1	8	1.27023	senescence-associated protein
CLUSTER_455	GRNLHQF15I784W	4	4	8	0.00688808	hypothetical protein VITISV_001840 [Vitis vinifera]
CLUSTER_456	GRNLHQF15JEUCS	5	3	8	0.171334	senescence-associated protein
CLUSTER_457	GRNLHQF15I8SUC	6	2	8	0.5708	conserved hypothetical protein [Trichinella spiralis]
CLUSTER_458	GRNLHQF16JXSDH	4	4	8	0.00688808	cytochrome p450 like_tbp
CLUSTER_459	GRNLHQF15JFRWB	3	5	8	0.0619097	hypothetical protein SORBIDRAFT_05g016477 [Sorghum bicolor]
CLUSTER_460	GRNLHQF15JCUE7	4	4	8	0.00688808	senescence-associated protein
CLUSTER_461	GRNLHQF15I3711	7	1	8	1.27023	protein
CLUSTER_462	GRNLHQF14IIRSQ		8	8	2.19628	-
CLUSTER_463	GRNLHQF15I6C34	5	3	8	0.171334	-
CLUSTER_464	GRNLHQF15I8LC2	3	5	8	0.0619097	-
CLUSTER_465	GRNLHQF16JYCNV	2	5	7	0.212392	10 kda secreted protein
CLUSTER_466	GRNLHQF15JA8ML	4	3	7	0.0645106	photosystem ii cytochrome b559 alpha subunit
CLUSTER_467	GRNLHQF15JEP0M	4	3	7	0.0645106	hypothetical protein SORBIDRAFT_0057s002150 [Sorghum bicolor]
CLUSTER_468	GRNLHQF15JAWVY	2	5	7	0.212392	hypothetical protein SORBIDRAFT_05g016450 [Sorghum bicolor]
CLUSTER_469	GRNLHQF15JBYDQ	6	1	7	1.00324	senescence-associated protein
CLUSTER_470	GRNLHQF15JBCW5	3	4	7	0.00979836	senescence-associated protein
CLUSTER_471	GRNLHQF15JC2JJ	2	5	7	0.212392	protein
CLUSTER_472	GRNLHQF15I5SEH	4	3	7	0.0645106	protein
CLUSTER_473	GRNLHQF15I45NL	4	3	7	0.0645106	senescence-associated protein
CLUSTER_474	GRNLHQF15JDCQA	5	2	7	0.376529	senescence-associated protein
CLUSTER_475	GRNLHQF15JBN73	3	4	7	0.00979836	senescence-associated protein
CLUSTER_476	GRNLHQF15I47MJ	4	3	7	0.0645106	-
CLUSTER_477	GRNLHQF16JX8BL	3	4	7	0.00979836	senescence-associated protein
CLUSTER_478	GRNLHQF15I9208	3	4	7	0.00979836	conserved protein
CLUSTER_479	GRNLHQF15JAI8E	4	3	7	0.0645106	hypothetical protein VITISV_001840 [Vitis vinifera]
CLUSTER_480	GRNLHQF15I8392	5	2	7	0.376529	-
CLUSTER_481	GRNLHQF15JCX23	6	1	7	1.00324	-
CLUSTER_482	GRNLHQF15JBX89	6	1	7	1.00324	-
CLUSTER_483	GRNLHQF15JBCHE	5	2	7	0.376529	unknown [Trichosanthes dioica]
CLUSTER_484	GRNLHQF15JDG43	5	2	7	0.376529	-
CLUSTER_485	GRNLHQF15JE2TB	6	1	7	1.00324	hypothetical protein SORBIDRAFT_1180s002020 [Sorghum bicolor]
CLUSTER_486	GRNLHQF16J0FAD	2	5	7	0.212392	senescence-associated protein
CLUSTER_487	GRNLHQF15JC9L6	7		7	2.30473	rrna intron-encoded homing endonuclease
CLUSTER_488	GRNLHQF15I4XCZ	4	3	7	0.0645106	-
CLUSTER_489	GRNLHQF15JB7AX	3	4	7	0.00979836	-
CLUSTER_490	GRNLHQF15I6Q0H	3	4	7	0.00979836	protein
CLUSTER_491	GRNLHQF14ISJZO		7	7	1.92174	-
CLUSTER_492	GRNLHQF15I3E1X	6	1	7	1.00324	cytochrome p450 like_tbp
CLUSTER_493	GRNLHQF15JDL45	4	3	7	0.0645106	cytochrome p450 liketbp
CLUSTER_494	GRNLHQF16JXI3H	7		7	2.30473	-
CLUSTER_495	GRNLHQF15JCZJX	5	2	7	0.376529	-
CLUSTER_496	GRNLHQF15I2PF9	2	5	7	0.212392	-
CLUSTER_497	GRNLHQF15I7WV5	6	1	7	1.00324	hypothetical protein [Arabidopsis thaliana]
CLUSTER_498	GRNLHQF16JWNWC	4	3	7	0.0645106	senescence-associated protein
CLUSTER_499	GRNLHQF15I69V3	3	3	6	0.00516606	chk1 checkpoint-like protein
CLUSTER_500	GRNLHQF15JEXYY	3	3	6	0.00516606	ORF64c [Pinus koraiensis]
CLUSTER_501	GRNLHQF15JDM8V	4	2	6	0.207451	senescence-associated protein
CLUSTER_502	GRNLHQF15JEKUU	4	2	6	0.207451	senescence-associated protein
CLUSTER_503	GRNLHQF15I6Q3O	2	4	6	0.0980262	hypothetical protein PhapfoPp091 [Phalaenopsis aphrodite subsp. formosana]
CLUSTER_504	GRNLHQF15JA8CO	6		6	1.97548	senescence-associated protein
CLUSTER_505	GRNLHQF15I79AE	5	1	6	0.746713	heat shock protein 70
CLUSTER_506	GRNLHQF15JDVZC	5	1	6	0.746713	protein
CLUSTER_507	GRNLHQF16J0FKH	3	3	6	0.00516606	-
CLUSTER_508	GRNLHQF15JAMAL	5	1	6	0.746713	senescence-associated protein
CLUSTER_509	GRNLHQF15JD4Y3	5	1	6	0.746713	protein
CLUSTER_510	GRNLHQF15I95PM	6		6	1.97548	hypothetical protein SORBIDRAFT_1836s002010 [Sorghum bicolor]
CLUSTER_511	GRNLHQF15JAGUZ	4	2	6	0.207451	protein
CLUSTER_512	GRNLHQF15I3MLV	2	4	6	0.0980262	senescence-associated protein
CLUSTER_513	GRNLHQF15JA8PJ	6		6	1.97548	rrna intron-encoded homing endonuclease
CLUSTER_514	GRNLHQF15JB0GA	2	4	6	0.0980262	ribulose- -bisphosphate carboxylase oxygenase large subunit
CLUSTER_515	GRNLHQF15I9OI7	5	1	6	0.746713	protein
CLUSTER_516	GRNLHQF15JA0CU	5	1	6	0.746713	-
CLUSTER_517	GRNLHQF15I5XYX	3	3	6	0.00516606	metallothionein 1
CLUSTER_518	GRNLHQF16JZGIL	3	3	6	0.00516606	senescence-associated protein
CLUSTER_519	GRNLHQF15I8FK9	4	2	6	0.207451	cell wall-associated hydrolase
CLUSTER_520	GRNLHQF15JB3EN	3	3	6	0.00516606	cytochrome p450 liketbp
CLUSTER_521	GRNLHQF15I895X	3	3	6	0.00516606	cytochrome p450 like_tbp
CLUSTER_522	GRNLHQF15JC15Q	5	1	6	0.746713	plant senescence-associated protein
CLUSTER_523	GRNLHQF15I92TX	5	1	6	0.746713	cell wall-associated hydrolase
CLUSTER_524	GRNLHQF15I7TPK	4	2	6	0.207451	senescence-associated protein
CLUSTER_525	GRNLHQF16J0SHA	2	4	6	0.0980262	senescence-associated protein
CLUSTER_526	GRNLHQF15JBTOP	6		6	1.97548	-
CLUSTER_527	GRNLHQF15JD0YE	3	3	6	0.00516606	cytochrome p450 liketbp
CLUSTER_528	GRNLHQF15JBDUF	2	4	6	0.0980262	hypothetical protein SORBIDRAFT_01g024221 [Sorghum bicolor]
CLUSTER_529	GRNLHQF15JD721	3	3	6	0.00516606	-
CLUSTER_530	GRNLHQF15JEG80	1	5	6	0.527864	-
CLUSTER_531	GRNLHQF15JB42X	3	3	6	0.00516606	cytochrome p450 liketbp
CLUSTER_532	GRNLHQF15I7NTI	4	2	6	0.207451	PREDICTED: hypothetical protein [Gallus gallus]
CLUSTER_533	GRNLHQF15JEGYV	4	2	6	0.207451	senescence-associated protein
CLUSTER_534	GRNLHQF15JAJJL	4	2	6	0.207451	-
CLUSTER_535	GRNLHQF15I40IW	1	5	6	0.527864	senescence-associated protein
CLUSTER_536	GRNLHQF15JBS2S	3	3	6	0.00516606	-
CLUSTER_537	GRNLHQF16JPWYD	2	4	6	0.0980262	protein
CLUSTER_538	GRNLHQF15JA15U	3	3	6	0.00516606	hypothetical protein SORBIDRAFT_01g024221 [Sorghum bicolor]
CLUSTER_539	GRNLHQF15I2PFQ	5	1	6	0.746713	-
CLUSTER_540	GRNLHQF15I8537	4	2	6	0.207451	cytochrome p450 like_tbp
CLUSTER_541	GRNLHQF15JELLQ	4	2	6	0.207451	-
CLUSTER_542	GRNLHQF15JEM8L	3	3	6	0.00516606	rrna intron-encoded homing endonuclease
CLUSTER_543	GRNLHQF15JEB8D	2	4	6	0.0980262	cytochrome p450-like tbp protein
CLUSTER_544	GRNLHQF15I7TN5	4	2	6	0.207451	-
CLUSTER_545	GRNLHQF16J05G9	1	5	6	0.527864	-
CLUSTER_546	GRNLHQF15JDBJT	2	4	6	0.0980262	-
CLUSTER_547	GRNLHQF15JA4RF	4	2	6	0.207451	-
CLUSTER_548	GRNLHQF15I7BXZ	3	2	5	0.0753849	cell wall-associated hydrolase
CLUSTER_549	GRNLHQF15I7FPS	4	1	5	0.504913	chk1 checkpoint-like protein
CLUSTER_550	GRNLHQF15I7KUN	4	1	5	0.504913	hypothetical protein VITISV_001840 [Vitis vinifera]
CLUSTER_551	GRNLHQF15I64LK	5		5	1.64624	protein
CLUSTER_552	GRNLHQF15I78OW	1	4	5	0.340777	unknown [Glycine max]
CLUSTER_553	GRNLHQF16JQYYM	2	3	5	0.0206726	pg1 homology to homo sapiens
CLUSTER_554	GRNLHQF15JAC9O	4	1	5	0.504913	10 kda secreted protein
CLUSTER_555	GRNLHQF13HX4VE		5	5	1.37267	ribosomal protein l33
CLUSTER_556	GRNLHQF15I8GEL	3	2	5	0.0753849	ribosomal protein l16
CLUSTER_557	GRNLHQF15I6F5I	1	4	5	0.340777	bark storage protein
CLUSTER_558	GRNLHQF15JFHIG	4	1	5	0.504913	retrotransposon protein
CLUSTER_559	GRNLHQF15I7GJJ	3	2	5	0.0753849	unknown [Glycine max]
CLUSTER_560	GRNLHQF15JEE10	5		5	1.64624	senescence-associated protein
CLUSTER_561	GRNLHQF15I7QKX	2	3	5	0.0206726	hypothetical protein RAZWK3B_00585 [Roseobacter sp. AzwK-3b]
CLUSTER_562	GRNLHQF15I741H	4	1	5	0.504913	10 kda secreted protein
CLUSTER_563	GRNLHQF15I6E9O	3	2	5	0.0753849	-
CLUSTER_564	GRNLHQF15I4GT7	5		5	1.64624	-
CLUSTER_565	GRNLHQF13H7B0W		5	5	1.37267	unnamed protein product [Vitis vinifera]
CLUSTER_566	GRNLHQF15I4XRI	2	3	5	0.0206726	-
CLUSTER_567	GRNLHQF15I9XUS	3	2	5	0.0753849	-
CLUSTER_568	GRNLHQF15I4HT6	2	3	5	0.0206726	auxin-repressed protein
CLUSTER_569	GRNLHQF15I9AUH	5		5	1.64624	unknown [Trichosanthes dioica]
CLUSTER_570	GRNLHQF15I8SMC	4	1	5	0.504913	hypothetical protein SORBIDRAFT_0057s002150 [Sorghum bicolor]
CLUSTER_571	GRNLHQF15I9LMC	2	3	5	0.0206726	-
CLUSTER_572	GRNLHQF15I69R7	3	2	5	0.0753849	predicted protein [Populus trichocarpa]
CLUSTER_573	GRNLHQF15JD4MM	5		5	1.64624	senescence-associated protein
CLUSTER_574	GRNLHQF15JCZK2	4	1	5	0.504913	succinate dehydrogenase subunit 3
CLUSTER_575	GRNLHQF15JCQAZ	3	2	5	0.0753849	protein
CLUSTER_576	GRNLHQF15I72Z7	2	3	5	0.0206726	protein
CLUSTER_577	GRNLHQF16JYJAC	2	3	5	0.0206726	hypothetical protein [uncultured Verrucomicrobiales bacterium HF0200_39L05]
CLUSTER_578	GRNLHQF15I84VK	3	2	5	0.0753849	atp synthase subunit beta
CLUSTER_579	GRNLHQF15JBSGR	3	2	5	0.0753849	unknown [Zea mays]
CLUSTER_580	GRNLHQF15JCKZ2	4	1	5	0.504913	unknown [Glycine max]
CLUSTER_581	GRNLHQF15I9WWW	3	2	5	0.0753849	Hypothetical protein COLAER_01673 [Collinsella aerofaciens ATCC 25986]
CLUSTER_582	GRNLHQF15I9EFF	2	3	5	0.0206726	-
CLUSTER_583	GRNLHQF16JWZU6	2	3	5	0.0206726	senescence-associated protein
CLUSTER_584	GRNLHQF16JSL2A	3	2	5	0.0753849	senescence-associated protein
CLUSTER_585	GRNLHQF15I7FRB	2	3	5	0.0206726	senescence-associated protein
CLUSTER_586	GRNLHQF16JSIZ2	2	3	5	0.0206726	ribulose- -bisphosphate carboxylase oxygenase large subunit
CLUSTER_587	GRNLHQF15I5QJJ	3	2	5	0.0753849	-
CLUSTER_588	GRNLHQF15JEN6S	3	2	5	0.0753849	-
CLUSTER_589	GRNLHQF13H7MHJ		5	5	1.37267	dna-directed rna polymerase
CLUSTER_590	GRNLHQF15JBSAU	2	3	5	0.0206726	TO54-2 [Taraxacum officinale]
CLUSTER_591	GRNLHQF13H1V1O		5	5	1.37267	-
CLUSTER_592	GRNLHQF14IMEX2		5	5	1.37267	ubiquitin carboxyl-terminal hydrolase family protein
CLUSTER_593	GRNLHQF16JXJGH	2	3	5	0.0206726	apocytochrome b
CLUSTER_594	GRNLHQF15I9VFK	2	3	5	0.0206726	-
CLUSTER_595	GRNLHQF16JVI42	1	4	5	0.340777	-
CLUSTER_596	GRNLHQF15I3HLR	4	1	5	0.504913	-
CLUSTER_597	GRNLHQF16JZKUW	2	2	4	0.00344404	chk1 checkpoint-like protein
CLUSTER_598	GRNLHQF15I81C3	1	3	4	0.175976	conserved hypothetical protein [Magnetospirillum gryphiswaldense MSR-1]
CLUSTER_599	GRNLHQF15I7530	3	1	4	0.2854	retrotransposon protein
CLUSTER_600	GRNLHQF15I99VE	2	2	4	0.00344404	-
CLUSTER_601	GRNLHQF15I5ZVR	2	2	4	0.00344404	aldo keto
CLUSTER_602	GRNLHQF15JBINT	3	1	4	0.2854	-
CLUSTER_603	GRNLHQF15I7SQX	2	2	4	0.00344404	conserved protein
CLUSTER_604	GRNLHQF16JZRGI	1	3	4	0.175976	senescence-associated protein
CLUSTER_605	GRNLHQF15I49IU	3	1	4	0.2854	unknown [Glycine max]
CLUSTER_606	GRNLHQF15I73TH	1	3	4	0.175976	s-adenosylmethionine decarboxylase
CLUSTER_607	GRNLHQF15JBSO3	2	2	4	0.00344404	photosystem ii protein d1
CLUSTER_608	GRNLHQF16JU2KK	1	3	4	0.175976	-
CLUSTER_609	GRNLHQF16J0P42	3	1	4	0.2854	-
CLUSTER_610	GRNLHQF15I7ZX9	2	2	4	0.00344404	major latex
CLUSTER_611	GRNLHQF15JAO8S	1	3	4	0.175976	hypothetical protein G11MC16DRAFT_3625 [Geobacillus sp. G11MC16]
CLUSTER_612	GRNLHQF15I66X5	2	2	4	0.00344404	protein
CLUSTER_613	GRNLHQF14IPL0F		4	4	1.09814	-
CLUSTER_614	GRNLHQF15I8P7M	2	2	4	0.00344404	-
CLUSTER_615	GRNLHQF16J0ML6	2	2	4	0.00344404	hypothetical protein G11MC16DRAFT_3625 [Geobacillus sp. G11MC16]
CLUSTER_616	GRNLHQF16JRB2M	1	3	4	0.175976	metallothionein-like protein
CLUSTER_617	GRNLHQF15I9RYS	3	1	4	0.2854	-
CLUSTER_618	GRNLHQF15I8S4T	4		4	1.31699	senescence-associated protein
CLUSTER_619	GRNLHQF15I9JGM	2	2	4	0.00344404	leaf catalase
CLUSTER_620	GRNLHQF15JE2MC	3	1	4	0.2854	acetyl- carboxylase beta subunit
CLUSTER_621	GRNLHQF16JS8XA	2	2	4	0.00344404	atpase subunit 1
CLUSTER_622	GRNLHQF16JWSCM	1	3	4	0.175976	senescence-associated protein
CLUSTER_623	GRNLHQF15I26DA	1	3	4	0.175976	predicted protein [Populus trichocarpa]
CLUSTER_624	GRNLHQF15I72J0	3	1	4	0.2854	senescence-associated protein
CLUSTER_625	GRNLHQF15I3O94	3	1	4	0.2854	uncharacterized protein loc100801029
CLUSTER_626	GRNLHQF15I8G0Y	1	3	4	0.175976	-
CLUSTER_627	GRNLHQF15I8E04	1	3	4	0.175976	pg1 homology to homo sapiens
CLUSTER_628	GRNLHQF15JEUV4	4		4	1.31699	-
CLUSTER_629	GRNLHQF15I5UZS	4		4	1.31699	protein
CLUSTER_630	GRNLHQF15I79LN	3	1	4	0.2854	rps16 protein
CLUSTER_631	GRNLHQF15JB091	2	2	4	0.00344404	hypothetical protein VITISV_001840 [Vitis vinifera]
CLUSTER_632	GRNLHQF15JAT4U	2	2	4	0.00344404	succinate dehydrogenase subunit 4
CLUSTER_633	GRNLHQF16J0YMA	3	1	4	0.2854	pg1 protein
CLUSTER_634	GRNLHQF15I57M5	2	2	4	0.00344404	plasma membrane intrinsic protein
CLUSTER_635	GRNLHQF15JBKVW	4		4	1.31699	protein
CLUSTER_636	GRNLHQF16JYELF	4		4	1.31699	mutt domain
CLUSTER_637	GRNLHQF15JAZZW	2	2	4	0.00344404	chk1 checkpoint homolog ( pombe)
CLUSTER_638	GRNLHQF15I7PNB	4		4	1.31699	dehydration-responsive element binding protein 3
CLUSTER_639	GRNLHQF15JAU9Y	3	1	4	0.2854	rrna intron-encoded homing endonuclease
CLUSTER_640	GRNLHQF15I882S	1	3	4	0.175976	catalase
CLUSTER_641	GRNLHQF15I9YPL	4		4	1.31699	senescence-associated protein
CLUSTER_642	GRNLHQF15I30QL	1	3	4	0.175976	-
CLUSTER_643	GRNLHQF15I8MRA	4		4	1.31699	conserved hypothetical protein [uncultured beta proteobacterium CBNPD1 BAC clone 578]
CLUSTER_644	GRNLHQF15JCPCT	3	1	4	0.2854	-
CLUSTER_645	GRNLHQF15I9IVW	3	1	4	0.2854	-
CLUSTER_646	GRNLHQF15I90CX	3	1	4	0.2854	-
CLUSTER_647	GRNLHQF15I8CTZ	4		4	1.31699	10 kda secreted protein
CLUSTER_648	GRNLHQF15I2496	2	2	4	0.00344404	-
CLUSTER_649	GRNLHQF15I51UJ	3	1	4	0.2854	-
CLUSTER_650	GRNLHQF15JDV2X	3	1	4	0.2854	unknown [Zea mays]
CLUSTER_651	GRNLHQF15I33L9	2	2	4	0.00344404	-
CLUSTER_652	GRNLHQF16JXL3A	1	3	4	0.175976	senescence-associated protein
CLUSTER_653	GRNLHQF16J15WJ	1	3	4	0.175976	-
CLUSTER_654	GRNLHQF15JBD5N	2	2	4	0.00344404	cytochrome b-559 beta subunit
CLUSTER_655	GRNLHQF13H4YLK		4	4	1.09814	heat shock protein
CLUSTER_656	GRNLHQF15JADKE	3	1	4	0.2854	chk1 checkpoint-like protein
CLUSTER_657	GRNLHQF13H06T3		4	4	1.09814	-
CLUSTER_658	GRNLHQF15JD6AT	2	2	4	0.00344404	-
CLUSTER_659	GRNLHQF15JD17C	1	3	4	0.175976	-
CLUSTER_660	GRNLHQF15I58R0	3	1	4	0.2854	rrna intron-encoded homing endonuclease
CLUSTER_661	GRNLHQF15I5QDN	2	2	4	0.00344404	senescence-associated protein
CLUSTER_662	GRNLHQF15I4KGN	2	2	4	0.00344404	unknown [Zea mays]
CLUSTER_663	GRNLHQF15JCRCK	4		4	1.31699	-
CLUSTER_664	GRNLHQF15JBVUE	2	2	4	0.00344404	hypothetical protein SORBIDRAFT_1610s002010 [Sorghum bicolor]
CLUSTER_665	GRNLHQF16JXGM9	1	3	4	0.175976	senescence-associated protein
CLUSTER_666	GRNLHQF15JCIZG	1	3	4	0.175976	-
CLUSTER_667	GRNLHQF15I926J	4		4	1.31699	-
CLUSTER_668	GRNLHQF15I78GK	1	3	4	0.175976	-
CLUSTER_669	GRNLHQF15JDKWS	4		4	1.31699	-
CLUSTER_670	GRNLHQF15JDXRP	2	1	3	0.103725	atp synthase cf0 subunit iii
CLUSTER_671	GRNLHQF16JWQ4P	3		3	0.987741	-
CLUSTER_672	GRNLHQF14IN2TR		3	3	0.823605	uncharacterized protein
CLUSTER_673	GRNLHQF16J0P8E	1	2	3	0.0490131	zinc-finger dna binding protein
CLUSTER_674	GRNLHQF13H3O8Z		3	3	0.823605	cytochrome p450 liketbp
CLUSTER_675	GRNLHQF16JYEH1	2	1	3	0.103725	hypothetical protein SORBIDRAFT_1180s002020 [Sorghum bicolor]
CLUSTER_676	GRNLHQF15I720R	1	2	3	0.0490131	imp biosynthesis protein
CLUSTER_677	GRNLHQF13H6EW9		3	3	0.823605	conserved protein
CLUSTER_678	GRNLHQF16JX4Q2	3		3	0.987741	senescence-associated protein
CLUSTER_679	GRNLHQF13H48S3		3	3	0.823605	ethylene response factor 12
CLUSTER_680	GRNLHQF15JDZ1X	2	1	3	0.103725	predicted protein [Trichoplax adhaerens]
CLUSTER_681	GRNLHQF16JO6W0	1	2	3	0.0490131	-
CLUSTER_682	GRNLHQF16JXOVL	2	1	3	0.103725	protein
CLUSTER_683	GRNLHQF15I9BLP	3		3	0.987741	conserved hypothetical protein [Escherichia sp. 3_2_53FAA]
CLUSTER_684	GRNLHQF16J0LVY	2	1	3	0.103725	acetyl- carboxylase carboxyltransferase beta subunit
CLUSTER_685	GRNLHQF15I4OYO	2	1	3	0.103725	-
CLUSTER_686	GRNLHQF15I395P	1	2	3	0.0490131	senescence-associated protein
CLUSTER_687	GRNLHQF15JBO9E	2	1	3	0.103725	senescence-associated protein
CLUSTER_688	GRNLHQF15JB6QU	3		3	0.987741	chk1 checkpoint-like protein
CLUSTER_689	GRNLHQF16JO097	2	1	3	0.103725	unknown [Glycine max]
CLUSTER_690	GRNLHQF13H7BNI		3	3	0.823605	-
CLUSTER_691	GRNLHQF15I4BT8	3		3	0.987741	glyceraldehyde-3-phosphate dehydrogenase
CLUSTER_692	GRNLHQF16J1DFS	1	2	3	0.0490131	glutathione s-
CLUSTER_693	GRNLHQF15JEOT7	3		3	0.987741	ap-1 complex subunit
CLUSTER_694	GRNLHQF15I5P6T	1	2	3	0.0490131	acetyl- carboxylase beta subunit
CLUSTER_695	GRNLHQF15JDLIC	1	2	3	0.0490131	raucaffricine-o-beta-d-glucosidase-like protein
CLUSTER_696	GRNLHQF13HWRH9		3	3	0.823605	3beta-hydroxysteroid-dehydrogenase decarboxylase isoform
CLUSTER_697	GRNLHQF15I4J0L	1	2	3	0.0490131	bark storage protein
CLUSTER_698	GRNLHQF14IJ6AG		3	3	0.823605	sucrose synthase
CLUSTER_699	GRNLHQF16J0RPT	1	2	3	0.0490131	lipoprotein
CLUSTER_700	GRNLHQF13HWUDT		3	3	0.823605	prenylcysteine oxidase
CLUSTER_701	GRNLHQF13H7XTE		3	3	0.823605	quinone oxidoreductase
CLUSTER_702	GRNLHQF15I6K8B	1	2	3	0.0490131	senescence-associated protein
CLUSTER_703	GRNLHQF16J0NFB	2	1	3	0.103725	-
CLUSTER_704	GRNLHQF14IQ4UW		3	3	0.823605	high affinity inorganic phosphate transporter
CLUSTER_705	GRNLHQF15I4U0E	1	2	3	0.0490131	hypothetical protein HM1_3126 [Heliobacterium modesticaldum Ice1]
CLUSTER_706	GRNLHQF13H3MZI		3	3	0.823605	pathogenesis-related protein
CLUSTER_707	GRNLHQF15I4ZNO	1	2	3	0.0490131	-
CLUSTER_708	GRNLHQF16J10Z3	1	2	3	0.0490131	senescence-associated protein
CLUSTER_709	GRNLHQF15I8A7R	3		3	0.987741	photosystem ii protein d1
CLUSTER_710	GRNLHQF16JROPL	1	2	3	0.0490131	senescence-associated protein
CLUSTER_711	GRNLHQF15I4PYT	2	1	3	0.103725	rna polymerase alpha subunit
CLUSTER_712	GRNLHQF15I81CV	1	2	3	0.0490131	-
CLUSTER_713	GRNLHQF15JBU79	2	1	3	0.103725	hypothetical protein TSTA_040370 [Talaromyces stipitatus ATCC 10500]
CLUSTER_714	GRNLHQF13H3GMG		3	3	0.823605	-
CLUSTER_715	GRNLHQF16JUMOA	1	2	3	0.0490131	-
CLUSTER_716	GRNLHQF14IRNMX		3	3	0.823605	atp synthase subunit alpha
CLUSTER_717	GRNLHQF16JX8CR	1	2	3	0.0490131	senescence-associated protein
CLUSTER_718	GRNLHQF15JFQ5N	3		3	0.987741	-
CLUSTER_719	GRNLHQF13H2VR4		3	3	0.823605	-
CLUSTER_720	GRNLHQF16JVZNC	2	1	3	0.103725	erd15 protein
CLUSTER_721	GRNLHQF13H07GV		3	3	0.823605	-
CLUSTER_722	GRNLHQF13H4KBD		3	3	0.823605	heat shock protein 81-1
CLUSTER_723	GRNLHQF16JTRDG	3		3	0.987741	hypothetical protein VITISV_015869 [Vitis vinifera]
CLUSTER_724	GRNLHQF16JWJU2	3		3	0.987741	hypothetical protein VITISV_036275 [Vitis vinifera]
CLUSTER_725	GRNLHQF15I9U9J	3		3	0.987741	-
CLUSTER_726	GRNLHQF13HXSKF		3	3	0.823605	strictosidine beta-d-glucosidase
CLUSTER_727	GRNLHQF13H4TLB		3	3	0.823605	-
CLUSTER_728	GRNLHQF16JQU93	2	1	3	0.103725	hydrolyzing o-glycosyl
CLUSTER_729	GRNLHQF15I7WA4	3		3	0.987741	hypothetical protein SORBIDRAFT_0057s002150 [Sorghum bicolor]
CLUSTER_730	GRNLHQF16JYHX6	3		3	0.987741	-
CLUSTER_731	GRNLHQF13H6DWU		3	3	0.823605	heat shock protein 90
CLUSTER_732	GRNLHQF16J0IMC	1	2	3	0.0490131	af170087_1silverleaf whitefly-induced protein 3
CLUSTER_733	GRNLHQF15I9CHN	3		3	0.987741	protein
CLUSTER_734	GRNLHQF15I7ENQ	2	1	3	0.103725	ribosomal protein s10
CLUSTER_735	GRNLHQF13H1EWB		3	3	0.823605	-
CLUSTER_736	GRNLHQF16JWZZ2	3		3	0.987741	-
CLUSTER_737	GRNLHQF15I79RQ	3		3	0.987741	nadh dehydrogenase subunit 7
CLUSTER_738	GRNLHQF16JOOIF	3		3	0.987741	cytochrome p450 liketbp
CLUSTER_739	GRNLHQF16JTO3E	1	2	3	0.0490131	senescence-associated protein
CLUSTER_740	GRNLHQF16JVDWO	2	1	3	0.103725	senescence-associated protein
CLUSTER_741	GRNLHQF16JSSMS	3		3	0.987741	senescence-associated protein
CLUSTER_742	GRNLHQF15I6XR8	2	1	3	0.103725	retrotransposon protein
CLUSTER_743	GRNLHQF14INYF1		3	3	0.823605	rna binding
CLUSTER_744	GRNLHQF13H1DYM		3	3	0.823605	-
CLUSTER_745	GRNLHQF13H6KE7		3	3	0.823605	bark storage protein
CLUSTER_746	GRNLHQF13H4WDV		3	3	0.823605	hypothetical protein MTR_5g051030 [Medicago truncatula]
CLUSTER_747	GRNLHQF15I3F4N	2	1	3	0.103725	protein
CLUSTER_748	GRNLHQF14INX1W		3	3	0.823605	linoleate 9s-lipoxygenase chloroplastic-like
CLUSTER_749	GRNLHQF15I74AS	2	1	3	0.103725	hypothetical protein [Arachis diogoi]
CLUSTER_750	GRNLHQF16JVPXX	2	1	3	0.103725	s-adenosylmethionine decarboxylase
CLUSTER_751	GRNLHQF15I847I	1	2	3	0.0490131	cardenolide 16-o-glucohydrolase
CLUSTER_752	GRNLHQF16JRG5P	1	2	3	0.0490131	-
CLUSTER_753	GRNLHQF13H43JZ		3	3	0.823605	-
CLUSTER_754	GRNLHQF13H11UH		3	3	0.823605	-
CLUSTER_755	GRNLHQF15JBHI9	3		3	0.987741	-
CLUSTER_756	GRNLHQF16JXCGG	2	1	3	0.103725	conserved unknown protein [Ectocarpus siliculosus]
CLUSTER_757	GRNLHQF15I8O89	2	1	3	0.103725	-
CLUSTER_758	GRNLHQF16J2I9I	2	1	3	0.103725	conserved hypothetical protein [Pediculus humanus corporis]
CLUSTER_759	GRNLHQF15JDIH9	2	1	3	0.103725	cytochrome p450 like_tbp
CLUSTER_760	GRNLHQF16J0LX1	2	1	3	0.103725	conserved domain protein
CLUSTER_761	GRNLHQF13H1MMS		3	3	0.823605	-
CLUSTER_762	GRNLHQF16JV0R7	2	1	3	0.103725	thioredoxin h
CLUSTER_763	GRNLHQF16JP48D	1	2	3	0.0490131	senescence-associated protein
CLUSTER_764	GRNLHQF15I4XBP	2	1	3	0.103725	-
CLUSTER_765	GRNLHQF15I2YSU	1	2	3	0.0490131	-
CLUSTER_766	GRNLHQF16JYCRP	2	1	3	0.103725	-
CLUSTER_767	GRNLHQF13H5T5W		3	3	0.823605	conserved protein
CLUSTER_768	GRNLHQF16J22UX	2	1	3	0.103725	-
CLUSTER_769	GRNLHQF16JOUWN	1	2	3	0.0490131	-
CLUSTER_770	GRNLHQF14IRHVN		3	3	0.823605	glyoxalase ii
CLUSTER_771	GRNLHQF15I8PLA	3		3	0.987741	-
CLUSTER_772	GRNLHQF16JSY5U	2	1	3	0.103725	unknown [Zea mays]
CLUSTER_773	GRNLHQF13H51JA		3	3	0.823605	transcription elongation factor spt6-like
CLUSTER_774	GRNLHQF13H22U7		3	3	0.823605	-
CLUSTER_775	GRNLHQF15I29NU	2	1	3	0.103725	cytochrome c oxidase subunit 1
CLUSTER_776	GRNLHQF16JWIXO	3		3	0.987741	70 kda heat shock protein
CLUSTER_777	GRNLHQF16JYB8D	1	2	3	0.0490131	chk1 checkpoint-like protein
CLUSTER_778	GRNLHQF14IRSBN		3	3	0.823605	-
CLUSTER_779	GRNLHQF15I5IQ8	2	1	3	0.103725	atpase subunit 1
CLUSTER_780	GRNLHQF15JAZXD	2	1	3	0.103725	-
CLUSTER_781	GRNLHQF15I3K16	1	2	3	0.0490131	unknown [Zea mays]
CLUSTER_782	GRNLHQF15I8UDK	1	2	3	0.0490131	amp-binding expressed
CLUSTER_783	GRNLHQF15I2ZYY	2	1	3	0.103725	-
CLUSTER_784	GRNLHQF15I3CPI	2	1	3	0.103725	senescence-associated protein
CLUSTER_785	GRNLHQF13HVYV8		3	3	0.823605	protein
CLUSTER_786	GRNLHQF16JS517	2	1	3	0.103725	structural constituent of cell
CLUSTER_787	GRNLHQF16J1KZ7	2	1	3	0.103725	beta-glucosidase [Olea europaea subsp. europaea]
CLUSTER_788	GRNLHQF15I7F9G	2	1	3	0.103725	atpase subunit 8
CLUSTER_789	GRNLHQF15I4AGI	2	1	3	0.103725	senescence-associated protein
CLUSTER_790	GRNLHQF16JZ9XX	2	1	3	0.103725	unknown protein [Arabidopsis thaliana]
CLUSTER_791	GRNLHQF16JWIR0	3		3	0.987741	senescence-associated protein
CLUSTER_792	GRNLHQF13H73Q8		3	3	0.823605	heat shock protein 90
CLUSTER_793	GRNLHQF15I7TSU	2	1	3	0.103725	protein
CLUSTER_794	GRNLHQF16JTB85	1	2	3	0.0490131	-
CLUSTER_795	GRNLHQF16JX53T	3		3	0.987741	at1g18740 f6a14_15
CLUSTER_796	GRNLHQF15I38E0	3		3	0.987741	photosystem ii cp47 chlorophyll apoprotein
CLUSTER_797	GRNLHQF13H4V9X		3	3	0.823605	nbs-lrr resistance protein
CLUSTER_798	GRNLHQF16JVAFN	1	2	3	0.0490131	apocytochrome b
CLUSTER_799	GRNLHQF15I5YVE	3		3	0.987741	hypothetical protein VITISV_001840 [Vitis vinifera]
CLUSTER_800	GRNLHQF15JEETF	2	1	3	0.103725	-
CLUSTER_801	GRNLHQF15JDC6K	1	2	3	0.0490131	-
CLUSTER_802	GRNLHQF15I8S01	2	1	3	0.103725	protein
CLUSTER_803	GRNLHQF15I9E62	3		3	0.987741	senescence-associated protein
CLUSTER_804	GRNLHQF15JCW5V	3		3	0.987741	protein
CLUSTER_805	GRNLHQF15JDRB8	1	2	3	0.0490131	senescence-associated protein
CLUSTER_806	GRNLHQF15JBFHW	3		3	0.987741	predicted protein [Trichoplax adhaerens]
CLUSTER_807	GRNLHQF15JAOI3	3		3	0.987741	hypothetical protein SORBIDRAFT_0016s002040 [Sorghum bicolor]
CLUSTER_808	GRNLHQF15JE2P1	2	1	3	0.103725	-
CLUSTER_809	GRNLHQF15I59M2	3		3	0.987741	senescence-associated protein
CLUSTER_810	GRNLHQF13H3U3B		3	3	0.823605	-
CLUSTER_811	GRNLHQF15I3ETV	3		3	0.987741	hypothetical protein [Arabidopsis thaliana]
CLUSTER_812	GRNLHQF16J1J7M	3		3	0.987741	-
CLUSTER_813	GRNLHQF14IOUN7		3	3	0.823605	uncharacterized protein loc100819147
CLUSTER_814	GRNLHQF15JDXZD	2	1	3	0.103725	pentameric polyubiquitin
CLUSTER_815	GRNLHQF15I8YYT	3		3	0.987741	-
CLUSTER_816	GRNLHQF15I3W74	2	1	3	0.103725	10 kda secreted protein
CLUSTER_817	GRNLHQF15JBVWC	2	1	3	0.103725	-
CLUSTER_818	GRNLHQF15I5WZS	2	1	3	0.103725	-
CLUSTER_819	GRNLHQF15I7DA7	1	2	3	0.0490131	bgl38_orysj ame: full=beta-glucosidase 38 short=os12bglu38 flags: precursor
CLUSTER_820	GRNLHQF15I7O4Z	3		3	0.987741	-
CLUSTER_821	GRNLHQF16JTHVL	3		3	0.987741	-
CLUSTER_822	GRNLHQF13H2PJX		3	3	0.823605	-
CLUSTER_823	GRNLHQF15I49RK	3		3	0.987741	calnexin-like protein
CLUSTER_824	GRNLHQF15JDWHC	2	1	3	0.103725	-
CLUSTER_825	GRNLHQF14INME5		3	3	0.823605	reverse transcriptase
CLUSTER_826	GRNLHQF15I2MA0	2	1	3	0.103725	hypothetical protein SORBIDRAFT_1180s002020 [Sorghum bicolor]
CLUSTER_827	GRNLHQF15JAE2X	3		3	0.987741	-
CLUSTER_828	GRNLHQF15JD4PB	3		3	0.987741	-
CLUSTER_829	GRNLHQF16JZWRS	2	1	3	0.103725	-
CLUSTER_830	GRNLHQF15I5VFL	3		3	0.987741	-
CLUSTER_831	GRNLHQF15I26GN	2	1	3	0.103725	-
CLUSTER_832	GRNLHQF15I9ZWX	1	2	3	0.0490131	-
CLUSTER_833	GRNLHQF15I9GGT	2	1	3	0.103725	-
CLUSTER_834	GRNLHQF15JAJWV	3		3	0.987741	-
CLUSTER_835	GRNLHQF15JCORI	3		3	0.987741	-
CLUSTER_836	GRNLHQF16JVM0M	2	1	3	0.103725	-
CLUSTER_837	GRNLHQF16JPZCE	2	1	3	0.103725	-
CLUSTER_838	GRNLHQF16JTD7G	2	1	3	0.103725	cytochrome p450 like_tbp
CLUSTER_839	GRNLHQF15JCDCR	2	1	3	0.103725	-
CLUSTER_840	GRNLHQF13H8QCP		3	3	0.823605	uncharacterized protein loc100801029
CLUSTER_841	GRNLHQF15JFB9H	2	1	3	0.103725	-
CLUSTER_842	GRNLHQF15I5DWB	3		3	0.987741	-
CLUSTER_843	GRNLHQF15JDLRU	1	2	3	0.0490131	uncharacterized protein loc100801029
CLUSTER_844	GRNLHQF15I6739	2	1	3	0.103725	-
CLUSTER_845	GRNLHQF13H61XZ		3	3	0.823605	-
CLUSTER_846	GRNLHQF15JC54O	2	1	3	0.103725	-
CLUSTER_847	GRNLHQF15I8ONC	1	2	3	0.0490131	-
CLUSTER_848	GRNLHQF16JYH1Y	2	1	3	0.103725	-
CLUSTER_849	GRNLHQF13H7STA		3	3	0.823605	-
CLUSTER_850	GRNLHQF15I3PGN	2	1	3	0.103725	-
CLUSTER_851	GRNLHQF16JSQFV	2	1	3	0.103725	hypothetical protein [Arabidopsis thaliana]
CLUSTER_852	GRNLHQF15I2ZU0	1	2	3	0.0490131	-
CLUSTER_853	GRNLHQF16JXD9M	2	1	3	0.103725	-
CLUSTER_854	GRNLHQF15JDVDV	3		3	0.987741	-
CLUSTER_855	GRNLHQF16JVP4G	2	1	3	0.103725	-
CLUSTER_856	GRNLHQF15JBJKT	2	1	3	0.103725	-
CLUSTER_857	GRNLHQF15JEBUH	2	1	3	0.103725	-
CLUSTER_858	GRNLHQF13H5M9J		2	2	0.54907	uncharacterized protein loc100499861
CLUSTER_859	GRNLHQF15I3EIS	2		2	0.658494	protein
CLUSTER_860	GRNLHQF13H0EAO		2	2	0.54907	-
CLUSTER_861	GRNLHQF15JAU0O	2		2	0.658494	protein
CLUSTER_862	GRNLHQF14IJBI9		2	2	0.54907	60s ribosomal protein l44
CLUSTER_863	GRNLHQF15I3K0Z	2		2	0.658494	unknown [Zea mays]
CLUSTER_864	GRNLHQF15I39A3	2		2	0.658494	histone h3
CLUSTER_865	GRNLHQF15JBZ9N	1	1	2	0.00172202	atp synthase cf1 alpha subunit protein
CLUSTER_866	GRNLHQF13H798B		2	2	0.54907	ribosomal protein l16
CLUSTER_867	GRNLHQF13H67T4		2	2	0.54907	cytochrome p450 82a1-like
CLUSTER_868	GRNLHQF13H2RG3		2	2	0.54907	-
CLUSTER_869	GRNLHQF16JZUTZ	2		2	0.658494	hypothetical protein OsI_28321 [Oryza sativa Indica Group]
CLUSTER_870	GRNLHQF13H4NXU		2	2	0.54907	hypothetical protein TSTA_040370 [Talaromyces stipitatus ATCC 10500]
CLUSTER_871	GRNLHQF16JY1YN	2		2	0.658494	protein
CLUSTER_872	GRNLHQF16JOUYC	1	1	2	0.00172202	hypothetical protein TSTA_040370 [Talaromyces stipitatus ATCC 10500]
CLUSTER_873	GRNLHQF16JOUAH	1	1	2	0.00172202	pg1 homology to homo sapiens
CLUSTER_874	GRNLHQF13H0W8K		2	2	0.54907	-
CLUSTER_875	GRNLHQF15I74DE	2		2	0.658494	ribosomal protein s14
CLUSTER_876	GRNLHQF16JX761	2		2	0.658494	expressed unknown protein [Ectocarpus siliculosus]
CLUSTER_877	GRNLHQF13H4XM7		2	2	0.54907	nadh dehydrogenase subunit 2
CLUSTER_878	GRNLHQF15I3STC	1	1	2	0.00172202	ribosomal protein l2
CLUSTER_879	GRNLHQF16JQCK7	1	1	2	0.00172202	-
CLUSTER_880	GRNLHQF13H2EDO		2	2	0.54907	-
CLUSTER_881	GRNLHQF15JDJRY	2		2	0.658494	conserved protein
CLUSTER_882	GRNLHQF15JCQ77	2		2	0.658494	leucine-rich repeat transmembrane protein
CLUSTER_883	GRNLHQF13H3TGS		2	2	0.54907	-
CLUSTER_884	GRNLHQF13HZVHQ		2	2	0.54907	phi-1 protein
CLUSTER_885	GRNLHQF13HY94Q		2	2	0.54907	5 -methylthioadenosine s-adenosylhomocysteine partial
CLUSTER_886	GRNLHQF15I8JE7	1	1	2	0.00172202	atp binding
CLUSTER_887	GRNLHQF13H6F7V		2	2	0.54907	conserved protein
CLUSTER_888	GRNLHQF16JUTLJ	1	1	2	0.00172202	senescence-associated protein
CLUSTER_889	GRNLHQF14IRYGA		2	2	0.54907	udp-l-rhamnose synthase
CLUSTER_890	GRNLHQF16JXCS6	1	1	2	0.00172202	cell wall-associated hydrolase
CLUSTER_891	GRNLHQF15I754O	1	1	2	0.00172202	cardenolide 16-o-glucohydrolase
CLUSTER_892	GRNLHQF15I8WMQ	2		2	0.658494	senescence-associated protein
CLUSTER_893	GRNLHQF15I9C6P	2		2	0.658494	hypothetical protein Ssol98_08391 [Sulfolobus solfataricus 98/2]
CLUSTER_894	GRNLHQF13H1J6H		2	2	0.54907	-
CLUSTER_895	GRNLHQF16JRT2N	1	1	2	0.00172202	nadh dehydrogenase subunit 4l
CLUSTER_896	GRNLHQF13HZ0YN		2	2	0.54907	bark storage protein a-like
CLUSTER_897	GRNLHQF14IM338		2	2	0.54907	retrotransposon unclassified
CLUSTER_898	GRNLHQF16JUCR2	1	1	2	0.00172202	hypothetical protein HM1_3149 [Heliobacterium modesticaldum Ice1]
CLUSTER_899	GRNLHQF14IN0LT		2	2	0.54907	cell wall-associated partial
CLUSTER_900	GRNLHQF16J185Z	1	1	2	0.00172202	fe-superoxide dismutase
CLUSTER_901	GRNLHQF15JBBVD	2		2	0.658494	PREDICTED: hypothetical protein isoform 1 [Vitis vinifera]
CLUSTER_902	GRNLHQF13H7VPM		2	2	0.54907	-
CLUSTER_903	GRNLHQF15I4QC0	2		2	0.658494	peptidylprolyl isomerase
CLUSTER_904	GRNLHQF16JT606	2		2	0.658494	histidine triad
CLUSTER_905	GRNLHQF13H5BDA		2	2	0.54907	-
CLUSTER_906	GRNLHQF13H45ND		2	2	0.54907	-
CLUSTER_907	GRNLHQF13HXDCQ		2	2	0.54907	cysteine proteinase rd21a-like
CLUSTER_908	GRNLHQF14ITPEL		2	2	0.54907	-
CLUSTER_909	GRNLHQF13H7T75		2	2	0.54907	-
CLUSTER_910	GRNLHQF16JV2AZ	1	1	2	0.00172202	bark storage protein
CLUSTER_911	GRNLHQF16JU267	1	1	2	0.00172202	-
CLUSTER_912	GRNLHQF13H0EEF		2	2	0.54907	-
CLUSTER_913	GRNLHQF13H6SLJ		2	2	0.54907	glyceraldehyde 3-phosphate dehydrogenase
CLUSTER_914	GRNLHQF15I3NV9	1	1	2	0.00172202	senescence-associated protein
CLUSTER_915	GRNLHQF13H05HV		2	2	0.54907	-
CLUSTER_916	GRNLHQF16JYQ36	1	1	2	0.00172202	ribulose- -bisphosphate carboxylase oxygenase large subunit
CLUSTER_917	GRNLHQF15I37OK	1	1	2	0.00172202	senescence-associated protein
CLUSTER_918	GRNLHQF16JTFPM	1	1	2	0.00172202	conserved protein
CLUSTER_919	GRNLHQF16J1B5Z	2		2	0.658494	hypothetical protein SORBIDRAFT_05g016477 [Sorghum bicolor]
CLUSTER_920	GRNLHQF13HXZJ9		2	2	0.54907	wox4 protein
CLUSTER_921	GRNLHQF16JV1DY	1	1	2	0.00172202	60s acidic ribosomal protein p1
CLUSTER_922	GRNLHQF13HW3X1		2	2	0.54907	senescence-associated protein
CLUSTER_923	GRNLHQF13H5430		2	2	0.54907	uncharacterized protein loc100834056
CLUSTER_924	GRNLHQF14ILV8H		2	2	0.54907	rna recognition motif-containing protein
CLUSTER_925	GRNLHQF16JZTY7	2		2	0.658494	-
CLUSTER_926	GRNLHQF13H6BU7		2	2	0.54907	nbs-lrr protein
CLUSTER_927	GRNLHQF15JBEOH	1	1	2	0.00172202	-
CLUSTER_928	GRNLHQF14ISI7B		2	2	0.54907	alpha- -glucan-protein synthase
CLUSTER_929	GRNLHQF14ILK81		2	2	0.54907	-
CLUSTER_930	GRNLHQF14ITNJP		2	2	0.54907	-
CLUSTER_931	GRNLHQF14IOFTI		2	2	0.54907	ribulose- -bisphosphate carboxylase oxygenase large subunit
CLUSTER_932	GRNLHQF13HW43C		2	2	0.54907	-
CLUSTER_933	GRNLHQF16JZWWI	2		2	0.658494	hypothetical protein [uncultured actinobacterium HF0500_35G12]
CLUSTER_934	GRNLHQF15I2VOZ	2		2	0.658494	cardenolide 16-o-glucohydrolase
CLUSTER_935	GRNLHQF16JP6AN	1	1	2	0.00172202	-
CLUSTER_936	GRNLHQF15I8LSJ	1	1	2	0.00172202	sec14 like protein
CLUSTER_937	GRNLHQF15I7ROS	2		2	0.658494	photosystem i assembly protein ycf4
CLUSTER_938	GRNLHQF16JVIR5	1	1	2	0.00172202	-
CLUSTER_939	GRNLHQF15I92UM	1	1	2	0.00172202	cysteine protease
CLUSTER_940	GRNLHQF16JRLOA	2		2	0.658494	-
CLUSTER_941	GRNLHQF15I8GAI	1	1	2	0.00172202	fe-superoxide dismutase
CLUSTER_942	GRNLHQF15I5001	1	1	2	0.00172202	cinnamyl alcohol dehydrogenase
CLUSTER_943	GRNLHQF13H102Z		2	2	0.54907	-
CLUSTER_944	GRNLHQF13HZSA4		2	2	0.54907	nadh dehydrogenase subunit 5
CLUSTER_945	GRNLHQF15I7CSQ	2		2	0.658494	-
CLUSTER_946	GRNLHQF13HX5OQ		2	2	0.54907	protein binding
CLUSTER_947	GRNLHQF16JZQH3	1	1	2	0.00172202	nadh dehydrogenase subunit 5
CLUSTER_948	GRNLHQF15JCRM5	2		2	0.658494	senescence-associated protein
CLUSTER_949	GRNLHQF13H6IXR		2	2	0.54907	zinc finger ccch domain-containing protein
CLUSTER_950	GRNLHQF16JORQA	2		2	0.658494	serine-type endopeptidase serine-type peptidase
CLUSTER_951	GRNLHQF13H2DC6		2	2	0.54907	-
CLUSTER_952	GRNLHQF15I5NQK	2		2	0.658494	protein
CLUSTER_953	GRNLHQF16JYR8R	2		2	0.658494	starch synthase isoform ss iii
CLUSTER_954	GRNLHQF15I5K8Z	2		2	0.658494	atp-binding cassette
CLUSTER_955	GRNLHQF15I8J4P	2		2	0.658494	hypothetical protein VITISV_029024 [Vitis vinifera]
CLUSTER_956	GRNLHQF15I3VOA	2		2	0.658494	dehydration responsive protein
CLUSTER_957	GRNLHQF16JQYM4	2		2	0.658494	conserved protein
CLUSTER_958	GRNLHQF14IQ5D2		2	2	0.54907	uncharacterized protein loc100527923
CLUSTER_959	GRNLHQF15JCJ64	2		2	0.658494	-
CLUSTER_960	GRNLHQF13H7G0R		2	2	0.54907	uncharacterized protein loc100819147
CLUSTER_961	GRNLHQF13HXEA1		2	2	0.54907	gag-pol polyprotein
CLUSTER_962	GRNLHQF13H1BGI		2	2	0.54907	-
CLUSTER_963	GRNLHQF16JXM6E	2		2	0.658494	retrotransposon protein
CLUSTER_964	GRNLHQF15JAZ8Y	1	1	2	0.00172202	unknown [Glycine max]
CLUSTER_965	GRNLHQF16JYFPA	2		2	0.658494	-
CLUSTER_966	GRNLHQF16J02ZB	1	1	2	0.00172202	ribosomal protein l33
CLUSTER_967	GRNLHQF13HW1V0		2	2	0.54907	-
CLUSTER_968	GRNLHQF13HXYTD		2	2	0.54907	-
CLUSTER_969	GRNLHQF13HY8BX		2	2	0.54907	uncharacterized protein loc100801029
CLUSTER_970	GRNLHQF15I7NBQ	2		2	0.658494	-
CLUSTER_971	GRNLHQF16JYS19	2		2	0.658494	chromatin remodeling complex subunit
CLUSTER_972	GRNLHQF16JY2GM	1	1	2	0.00172202	-
CLUSTER_973	GRNLHQF13H6YSL		2	2	0.54907	nucleoside diphosphate kinase
CLUSTER_974	GRNLHQF14IKCK2		2	2	0.54907	-
CLUSTER_975	GRNLHQF16JU0JW	1	1	2	0.00172202	conserved protein
CLUSTER_976	GRNLHQF14IMEKI		2	2	0.54907	at1g78070 f28k19_28
CLUSTER_977	GRNLHQF13H6O21		2	2	0.54907	1-phosphatidylinositol- -bisphosphate
CLUSTER_978	GRNLHQF14IIE41		2	2	0.54907	calm_maize ame: full=calmodulin short=
CLUSTER_979	GRNLHQF13H2306		2	2	0.54907	-
CLUSTER_980	GRNLHQF14ISQB3		2	2	0.54907	-
CLUSTER_981	GRNLHQF15JEUVZ	2		2	0.658494	-
CLUSTER_982	GRNLHQF16JYK19	1	1	2	0.00172202	dna double-strand break repair rad50
CLUSTER_983	GRNLHQF13H7VPT		2	2	0.54907	unnamed protein product [Vitis vinifera]
CLUSTER_984	GRNLHQF14II22X		2	2	0.54907	-
CLUSTER_985	GRNLHQF13H5QMO		2	2	0.54907	cathepsin b-like cysteine protease
CLUSTER_986	GRNLHQF15JDX7G	1	1	2	0.00172202	calmodulin-related protein
CLUSTER_987	GRNLHQF13H3AEB		2	2	0.54907	-
CLUSTER_988	GRNLHQF13H2EU3		2	2	0.54907	-
CLUSTER_989	GRNLHQF13HZKQH		2	2	0.54907	-
CLUSTER_990	GRNLHQF15I6W67	2		2	0.658494	pg1 protein
CLUSTER_991	GRNLHQF13H0ZRX		2	2	0.54907	-
CLUSTER_992	GRNLHQF14IQVOK		2	2	0.54907	rna polymerase alpha subunit
CLUSTER_993	GRNLHQF15I8U89	2		2	0.658494	alpha-l1 nicotinic acetyl choline receptor
CLUSTER_994	GRNLHQF16J2HI5	1	1	2	0.00172202	unnamed protein product [Vitis vinifera]
CLUSTER_995	GRNLHQF13H6SGU		2	2	0.54907	zinc finger family protein
CLUSTER_996	GRNLHQF15JDF62	2		2	0.658494	senescence-associated protein
CLUSTER_997	GRNLHQF16JR0C3	2		2	0.658494	-
CLUSTER_998	GRNLHQF15JBUJY	2		2	0.658494	hypothetical protein TSTA_040370 [Talaromyces stipitatus ATCC 10500]
CLUSTER_999	GRNLHQF16J195R	1	1	2	0.00172202	ribosomal protein s3
CLUSTER_1000	GRNLHQF13H42WX		2	2	0.54907	-
CLUSTER_1001	GRNLHQF16JSS0J	1	1	2	0.00172202	-
CLUSTER_1002	GRNLHQF15JCASG	1	1	2	0.00172202	unnamed protein product [Vitis vinifera]
CLUSTER_1003	GRNLHQF15JEKO8	2		2	0.658494	atp synthase delta chain
CLUSTER_1004	GRNLHQF15JDV08	1	1	2	0.00172202	catalase
CLUSTER_1005	GRNLHQF13HYSXZ		2	2	0.54907	al-induced protein
CLUSTER_1006	GRNLHQF13HWHGF		2	2	0.54907	leucine-rich receptor-like protein kinase
CLUSTER_1007	GRNLHQF13H3MMP		2	2	0.54907	-
CLUSTER_1008	GRNLHQF13HXW4W		2	2	0.54907	adp-ribosylation factor
CLUSTER_1009	GRNLHQF13H7MEK		2	2	0.54907	-
CLUSTER_1010	GRNLHQF13H49FH		2	2	0.54907	-
CLUSTER_1011	GRNLHQF15I4GIK	2		2	0.658494	pentatricopeptide repeat-containing protein
CLUSTER_1012	GRNLHQF15I674Z	1	1	2	0.00172202	conserved protein
CLUSTER_1013	GRNLHQF15I7MB8	1	1	2	0.00172202	unknown [Zea mays]
CLUSTER_1014	GRNLHQF15I537L	2		2	0.658494	-
CLUSTER_1015	GRNLHQF15I49IE	2		2	0.658494	-
CLUSTER_1016	GRNLHQF16JY1UB	2		2	0.658494	dna binding protein
CLUSTER_1017	GRNLHQF13HVL8L		2	2	0.54907	-
CLUSTER_1018	GRNLHQF15JC6BD	1	1	2	0.00172202	PREDICTED: hypothetical protein [Bos taurus]
CLUSTER_1019	GRNLHQF16JUJ9A	1	1	2	0.00172202	ribosomal protein s18
CLUSTER_1020	GRNLHQF13H5OWY		2	2	0.54907	pr-5 protein
CLUSTER_1021	GRNLHQF15I3UWH	1	1	2	0.00172202	orcinol o-methyltransferase
CLUSTER_1022	GRNLHQF13H05MG		2	2	0.54907	-
CLUSTER_1023	GRNLHQF13HW7HK		2	2	0.54907	sap domain-containing protein
CLUSTER_1024	GRNLHQF15JCGBJ	1	1	2	0.00172202	conserved hypothetical protein [Ricinus communis]
CLUSTER_1025	GRNLHQF15I3V16	1	1	2	0.00172202	60s acidic ribosomal protein
CLUSTER_1026	GRNLHQF15JC8OS	1	1	2	0.00172202	-
CLUSTER_1027	GRNLHQF15JDTCE	2		2	0.658494	cyp1_soybn ame: full=peptidyl-prolyl cis-trans isomerase 1 short=ppiase 1 ame: full=cyclophilin 1 ame: full=cyclosporin a-binding protein 1 ame: full=rotamase 1
CLUSTER_1028	GRNLHQF15JCCOF	2		2	0.658494	duf26 domain-containing protein 1
CLUSTER_1029	GRNLHQF15JDB5N	2		2	0.658494	zinc finger (ccch-type) family protein
CLUSTER_1030	GRNLHQF14IJZZY		2	2	0.54907	heavy metal transport detoxification domain-containing protein
CLUSTER_1031	GRNLHQF15I4ZYM	1	1	2	0.00172202	predicted protein [Trichoplax adhaerens]
CLUSTER_1032	GRNLHQF15I9L4Q	2		2	0.658494	-
CLUSTER_1033	GRNLHQF15JCU2X	2		2	0.658494	-
CLUSTER_1034	GRNLHQF16J1SC3	1	1	2	0.00172202	senescence-associated protein
CLUSTER_1035	GRNLHQF15JB4DR	1	1	2	0.00172202	-
CLUSTER_1036	GRNLHQF15I68KZ	2		2	0.658494	pentatricopeptide repeat-containing
CLUSTER_1037	GRNLHQF15I57S5	2		2	0.658494	chk1 checkpoint-like protein
CLUSTER_1038	GRNLHQF15JEQAJ	2		2	0.658494	-
CLUSTER_1039	GRNLHQF15I4AT7	2		2	0.658494	-
CLUSTER_1040	GRNLHQF15JDIJT	2		2	0.658494	-
CLUSTER_1041	GRNLHQF16JO9OJ	2		2	0.658494	calmodulin
CLUSTER_1042	GRNLHQF13HZE9M		2	2	0.54907	protein elc-like
CLUSTER_1043	GRNLHQF13HZN0O		2	2	0.54907	uncharacterized protein loc100801029
CLUSTER_1044	GRNLHQF14IQP9P		2	2	0.54907	adenylate cyclase
CLUSTER_1045	GRNLHQF13H2UQI		2	2	0.54907	-
CLUSTER_1046	GRNLHQF15I7GG3	2		2	0.658494	senescence-associated protein
CLUSTER_1047	GRNLHQF16J1BUO	1	1	2	0.00172202	protein
CLUSTER_1048	GRNLHQF13HWODX		2	2	0.54907	short chain alcohol
CLUSTER_1049	GRNLHQF15JEHF1	1	1	2	0.00172202	70 kda heat shock cognate protein 3
CLUSTER_1050	GRNLHQF15JD4YT	2		2	0.658494	adenylate kinase
CLUSTER_1051	GRNLHQF13HXXOA		2	2	0.54907	vacuolar h+-atpase a2 subunit isoform
CLUSTER_1052	GRNLHQF13H56Z0		2	2	0.54907	ribosomal protein s7
CLUSTER_1053	GRNLHQF16JWYO7	1	1	2	0.00172202	cell division control
CLUSTER_1054	GRNLHQF13HX5ON		2	2	0.54907	phi-1-like phosphate-induced protein
CLUSTER_1055	GRNLHQF13H4RTC		2	2	0.54907	heat shock
CLUSTER_1056	GRNLHQF15JE34I	2		2	0.658494	protein kinase
CLUSTER_1057	GRNLHQF16JWONJ	2		2	0.658494	nadh dehydrogenase subunit 9
CLUSTER_1058	GRNLHQF13HX5I0		2	2	0.54907	cytosolic factor
CLUSTER_1059	GRNLHQF13H2WYE		2	2	0.54907	-
CLUSTER_1060	GRNLHQF16JQ4WK	1	1	2	0.00172202	-
CLUSTER_1061	GRNLHQF15JBO40	1	1	2	0.00172202	predicted protein [Populus trichocarpa]
CLUSTER_1062	GRNLHQF16JQ50P	1	1	2	0.00172202	cytosolic heat shock 70 protein
CLUSTER_1063	GRNLHQF13H7Z7A		2	2	0.54907	atpase subunit 8
CLUSTER_1064	GRNLHQF13H68F4		2	2	0.54907	-
CLUSTER_1065	GRNLHQF14IJIWG		2	2	0.54907	-
CLUSTER_1066	GRNLHQF16J2GZM	2		2	0.658494	-
CLUSTER_1067	GRNLHQF13H51DE		2	2	0.54907	tom1-like protein 2-like
CLUSTER_1068	GRNLHQF13HXDN6		2	2	0.54907	branched-chain aminotransferase
CLUSTER_1069	GRNLHQF14IOFYQ		2	2	0.54907	hsp70-like protein
CLUSTER_1070	GRNLHQF15I5IMN	2		2	0.658494	protein
CLUSTER_1071	GRNLHQF13H3B71		2	2	0.54907	-
CLUSTER_1072	GRNLHQF16JOQ3N	2		2	0.658494	-
CLUSTER_1073	GRNLHQF13HXWN4		2	2	0.54907	pg1 protein
CLUSTER_1074	GRNLHQF14IOSF1		2	2	0.54907	uncharacterized protein
CLUSTER_1075	GRNLHQF16JZNCY	1	1	2	0.00172202	hypothetical protein BACCAP_03832 [Bacteroides capillosus ATCC 29799]
CLUSTER_1076	GRNLHQF13H6708		2	2	0.54907	flavonol synthase flavanone 3-
CLUSTER_1077	GRNLHQF13H35HD		2	2	0.54907	-
CLUSTER_1078	GRNLHQF16J1NBB	1	1	2	0.00172202	-
CLUSTER_1079	GRNLHQF16JXY37	1	1	2	0.00172202	-
CLUSTER_1080	GRNLHQF16J0C7T	2		2	0.658494	protein
CLUSTER_1081	GRNLHQF16JQBOV	1	1	2	0.00172202	ycf2
CLUSTER_1082	GRNLHQF15JEUXM	2		2	0.658494	glucosyltransferase-like protein
CLUSTER_1083	GRNLHQF15I4ZGQ	2		2	0.658494	predicted protein [Populus trichocarpa]
CLUSTER_1084	GRNLHQF15I8YWB	2		2	0.658494	unknown [Glycine max]
CLUSTER_1085	GRNLHQF13HWZ1D		2	2	0.54907	transcription factor bhlh49-like
CLUSTER_1086	GRNLHQF13H0FLK		2	2	0.54907	-
CLUSTER_1087	GRNLHQF14IR6CC		2	2	0.54907	beta-d-glucosidase
CLUSTER_1088	GRNLHQF15JDYQQ	2		2	0.658494	cell division cycle protein
CLUSTER_1089	GRNLHQF13HY5L9		2	2	0.54907	Myb [Nicotiana tabacum]
CLUSTER_1090	GRNLHQF16JWLT0	1	1	2	0.00172202	plant senescence-associated protein
CLUSTER_1091	GRNLHQF15JA93R	1	1	2	0.00172202	thiamin biosynthetic enzyme
CLUSTER_1092	GRNLHQF13HY6XP		2	2	0.54907	carotenoid cleavage dioxygenase 1
CLUSTER_1093	GRNLHQF14IQOLC		2	2	0.54907	zinc iron
CLUSTER_1094	GRNLHQF13HYFPY		2	2	0.54907	centromere microtubule binding protein
CLUSTER_1095	GRNLHQF15JCNPB	1	1	2	0.00172202	senescence-associated protein
CLUSTER_1096	GRNLHQF14INFJX		2	2	0.54907	uncharacterized protein loc100801029
CLUSTER_1097	GRNLHQF16JOXA7	2		2	0.658494	ycf2 protein
CLUSTER_1098	GRNLHQF16JZSOY	1	1	2	0.00172202	glycoside hydrolase family 1 protein
CLUSTER_1099	GRNLHQF16JU9OB	1	1	2	0.00172202	unknown [Zea mays]
CLUSTER_1100	GRNLHQF14IOW4N		2	2	0.54907	myc transcription factor
CLUSTER_1101	GRNLHQF16JVTNF	1	1	2	0.00172202	clathrin heavy expressed
CLUSTER_1102	GRNLHQF13HX9DJ		2	2	0.54907	-
CLUSTER_1103	GRNLHQF13HV81Y		2	2	0.54907	protein bem46-like
CLUSTER_1104	GRNLHQF16JOX5Y	2		2	0.658494	-
CLUSTER_1105	GRNLHQF13H5D4I		2	2	0.54907	endothelial differentiation-related factor 1
CLUSTER_1106	GRNLHQF13H1PP0		2	2	0.54907	-
CLUSTER_1107	GRNLHQF13HZH72		2	2	0.54907	cell wall-associated partial
CLUSTER_1108	GRNLHQF15JD3UZ	2		2	0.658494	unknown protein [Nicotiana tabacum]
CLUSTER_1109	GRNLHQF16JZ9ZQ	2		2	0.658494	-
CLUSTER_1110	GRNLHQF13HWO2N		2	2	0.54907	hypothetical protein TRIVIDRAFT_53758, partial [Trichoderma virens Gv29-8]
CLUSTER_1111	GRNLHQF13H1RX7		2	2	0.54907	-
CLUSTER_1112	GRNLHQF16JQV93	1	1	2	0.00172202	-
CLUSTER_1113	GRNLHQF16JT1HA	1	1	2	0.00172202	senescence-associated protein
CLUSTER_1114	GRNLHQF13HWJ6O		2	2	0.54907	uncharacterized protein loc100801029
CLUSTER_1115	GRNLHQF15I4W82	1	1	2	0.00172202	cell wall-associated hydrolase
CLUSTER_1116	GRNLHQF15I7MIJ	1	1	2	0.00172202	-
CLUSTER_1117	GRNLHQF13H36W0		2	2	0.54907	-
CLUSTER_1118	GRNLHQF15JD5IT	2		2	0.658494	nadh dehydrogenase subunit 5
CLUSTER_1119	GRNLHQF15I5UQB	2		2	0.658494	raucaffricine-o-beta-d-glucosidase-like protein
CLUSTER_1120	GRNLHQF16JTHMG	2		2	0.658494	60s ribosomal protein
CLUSTER_1121	GRNLHQF13HZBLU		2	2	0.54907	-
CLUSTER_1122	GRNLHQF16JU5LE	1	1	2	0.00172202	hypothetical protein SORBIDRAFT_0057s002150 [Sorghum bicolor]
CLUSTER_1123	GRNLHQF13HZDO7		2	2	0.54907	phosphatidic acid phosphatase family protein
CLUSTER_1124	GRNLHQF13HZP54		2	2	0.54907	af500588_1heat shock protein 80
CLUSTER_1125	GRNLHQF15JCER1	1	1	2	0.00172202	xylem serine proteinase 1
CLUSTER_1126	GRNLHQF13H14XF		2	2	0.54907	-
CLUSTER_1127	GRNLHQF16JRZIR	1	1	2	0.00172202	secretory peroxidase
CLUSTER_1128	GRNLHQF13HXQMY		2	2	0.54907	acetyl- carboxylase beta subunit
CLUSTER_1129	GRNLHQF15JBIT0	2		2	0.658494	senescence-associated protein
CLUSTER_1130	GRNLHQF13H7YVG		2	2	0.54907	uncharacterized protein
CLUSTER_1131	GRNLHQF16JZEOZ	1	1	2	0.00172202	predicted protein [Populus trichocarpa]
CLUSTER_1132	GRNLHQF13HVPFI		2	2	0.54907	heat shock protein 90
CLUSTER_1133	GRNLHQF14ITPNY		2	2	0.54907	-
CLUSTER_1134	GRNLHQF14IPN4L		2	2	0.54907	unnamed protein product [Vitis vinifera]
CLUSTER_1135	GRNLHQF15I6R9P	2		2	0.658494	chk1 checkpoint-like protein
CLUSTER_1136	GRNLHQF13HYIST		2	2	0.54907	probable beta- -xylosyltransferase irx9-like
CLUSTER_1137	GRNLHQF14IJCOG		2	2	0.54907	-
CLUSTER_1138	GRNLHQF13H63D3		2	2	0.54907	-
CLUSTER_1139	GRNLHQF15I87TK	2		2	0.658494	galactose kinase
CLUSTER_1140	GRNLHQF15I2WM0	2		2	0.658494	-
CLUSTER_1141	GRNLHQF13H1Z2U		2	2	0.54907	-
CLUSTER_1142	GRNLHQF15JEKW3	2		2	0.658494	-
CLUSTER_1143	GRNLHQF15I6TQH	2		2	0.658494	-
CLUSTER_1144	GRNLHQF16JX5LH	2		2	0.658494	predicted protein [Trichoplax adhaerens]
CLUSTER_1145	GRNLHQF13H7BII		2	2	0.54907	-
CLUSTER_1146	GRNLHQF13H6C4J		2	2	0.54907	major latex-related protein
CLUSTER_1147	GRNLHQF13HXV7L		2	2	0.54907	cytochrome c oxidase subunit 3
CLUSTER_1148	GRNLHQF15I4IJR	2		2	0.658494	-
CLUSTER_1149	GRNLHQF16JVO2K	2		2	0.658494	at3g06540 f5e6_13
CLUSTER_1150	GRNLHQF16JWG72	2		2	0.658494	-
CLUSTER_1151	GRNLHQF16JO6BZ	2		2	0.658494	protein
CLUSTER_1152	GRNLHQF15I76YS	2		2	0.658494	predicted protein [Populus trichocarpa]
CLUSTER_1153	GRNLHQF16J1M1N	2		2	0.658494	-
CLUSTER_1154	GRNLHQF15I33IS	1	1	2	0.00172202	ribulose- -bisphosphate carboxylase oxygenase large subunit
CLUSTER_1155	GRNLHQF14IKL2B		2	2	0.54907	probable 2-oxoglutarate fe -dependent dioxygenase-like
CLUSTER_1156	GRNLHQF13HXKKE		2	2	0.54907	ribosomal protein s18
CLUSTER_1157	GRNLHQF15JBT5V	2		2	0.658494	major latex
CLUSTER_1158	GRNLHQF15JBFS9	2		2	0.658494	major latex-like protein
CLUSTER_1159	GRNLHQF13H5QO2		2	2	0.54907	major latex-like protein
CLUSTER_1160	GRNLHQF15I8I9C	2		2	0.658494	xyloglucan endotransglycosylase precursor
CLUSTER_1161	GRNLHQF15I8RKA	1	1	2	0.00172202	senescence-associated protein
CLUSTER_1162	GRNLHQF14IPJJ3		2	2	0.54907	dynamin-related protein 1e-like isoform 2
CLUSTER_1163	GRNLHQF16JU160	1	1	2	0.00172202	uncharacterized protein loc100791537
CLUSTER_1164	GRNLHQF16JXYEI	1	1	2	0.00172202	cytochrome p450
CLUSTER_1165	GRNLHQF13HZHJK		2	2	0.54907	ribulose- -bisphosphate carboxylase large subunit
CLUSTER_1166	GRNLHQF15JFB12	1	1	2	0.00172202	senescence-associated protein
CLUSTER_1167	GRNLHQF14IRAA7		2	2	0.54907	peptidyl-prolyl cis-trans isomerase 1-like
CLUSTER_1168	GRNLHQF15JDUNC	2		2	0.658494	protein
CLUSTER_1169	GRNLHQF16JV7PG	1	1	2	0.00172202	-
CLUSTER_1170	GRNLHQF16JRBYS	2		2	0.658494	hypothetical protein TSTA_040370 [Talaromyces stipitatus ATCC 10500]
CLUSTER_1171	GRNLHQF16JUGYR	1	1	2	0.00172202	transferring glycosyl
CLUSTER_1172	GRNLHQF16JYQZ7	1	1	2	0.00172202	hypothetical protein SORBIDRAFT_0057s002150 [Sorghum bicolor]
CLUSTER_1173	GRNLHQF16JTUG9	2		2	0.658494	-
CLUSTER_1174	GRNLHQF13H0F9N		2	2	0.54907	-
CLUSTER_1175	GRNLHQF14ISV0D		2	2	0.54907	disease resistance-like protein
CLUSTER_1176	GRNLHQF15I81A6	2		2	0.658494	aspartic protease
CLUSTER_1177	GRNLHQF16JY4HZ	2		2	0.658494	mutator-like transposase
CLUSTER_1178	GRNLHQF16J1ZPQ	2		2	0.658494	-
CLUSTER_1179	GRNLHQF15JAMDH	2		2	0.658494	cytochrome p450 liketbp
CLUSTER_1180	GRNLHQF13HZ7JH		2	2	0.54907	s-adenosylmethionine decarboxylase
CLUSTER_1181	GRNLHQF13H09BT		2	2	0.54907	-
CLUSTER_1182	GRNLHQF16JURIN	1	1	2	0.00172202	protein
CLUSTER_1183	GRNLHQF14ILVHW		2	2	0.54907	aldo keto
CLUSTER_1184	GRNLHQF15I43U3	2		2	0.658494	suppressor of
CLUSTER_1185	GRNLHQF13H6NXS		2	2	0.54907	drought-induced protein rdi
CLUSTER_1186	GRNLHQF14IORQS		2	2	0.54907	beta glucosidase 32
CLUSTER_1187	GRNLHQF15I8XDH	1	1	2	0.00172202	uncharacterized protein
CLUSTER_1188	GRNLHQF16JUE3G	2		2	0.658494	phosphoenolpyruvate carboxylase
CLUSTER_1189	GRNLHQF16J1TDW	2		2	0.658494	-
CLUSTER_1190	GRNLHQF16JTBRH	2		2	0.658494	-
CLUSTER_1191	GRNLHQF15JBUCL	2		2	0.658494	-
CLUSTER_1192	GRNLHQF15JCP7H	1	1	2	0.00172202	predicted protein [Populus trichocarpa]
CLUSTER_1193	GRNLHQF14IN7K1		2	2	0.54907	rrna intron-encoded homing endonuclease
CLUSTER_1194	GRNLHQF16J2MNU	2		2	0.658494	-
CLUSTER_1195	GRNLHQF13H3CQS		2	2	0.54907	-
CLUSTER_1196	GRNLHQF13H4ZLD		2	2	0.54907	-
CLUSTER_1197	GRNLHQF16JUMGT	1	1	2	0.00172202	-
CLUSTER_1198	GRNLHQF15JA8PG	1	1	2	0.00172202	unconventional myosin
CLUSTER_1199	GRNLHQF16J2G9W	2		2	0.658494	actin polymerization protein
CLUSTER_1200	GRNLHQF15JBVKB	2		2	0.658494	granule-bound starch synthase
CLUSTER_1201	GRNLHQF15I3MCT	1	1	2	0.00172202	heat shock protein 90
CLUSTER_1202	GRNLHQF15I8B60	2		2	0.658494	chitin synthase
CLUSTER_1203	GRNLHQF15JB30G	2		2	0.658494	short chain alcohol
CLUSTER_1204	GRNLHQF15JB3HR	2		2	0.658494	dsba oxidoreductase family protein
CLUSTER_1205	GRNLHQF13H3FGX		2	2	0.54907	-
CLUSTER_1206	GRNLHQF13H6OIP		2	2	0.54907	uncharacterized protein loc100793513
CLUSTER_1207	GRNLHQF15I3IE2	2		2	0.658494	protein
CLUSTER_1208	GRNLHQF15I4G7X	1	1	2	0.00172202	senescence-associated protein
CLUSTER_1209	GRNLHQF15I3FRN	2		2	0.658494	-
CLUSTER_1210	GRNLHQF15JDOUH	2		2	0.658494	-
CLUSTER_1211	GRNLHQF16JX8PO	2		2	0.658494	-
CLUSTER_1212	GRNLHQF16JRW58	2		2	0.658494	pathogenesis-related protein 10
CLUSTER_1213	GRNLHQF15I47YK	2		2	0.658494	unknown [Populus trichocarpa]
CLUSTER_1214	GRNLHQF13H0QT5		2	2	0.54907	-
CLUSTER_1215	GRNLHQF15JB5LT	2		2	0.658494	conserved protein
CLUSTER_1216	GRNLHQF15I246H	2		2	0.658494	-
CLUSTER_1217	GRNLHQF16J13ON	2		2	0.658494	hypothetical protein ZeamMp158 [Zea mays subsp. mays]
CLUSTER_1218	GRNLHQF13HXM11		2	2	0.54907	annexin d2-like
CLUSTER_1219	GRNLHQF13H7Q7P		2	2	0.54907	double wrky type transfactor
CLUSTER_1220	GRNLHQF15I8XUZ	2		2	0.658494	-
CLUSTER_1221	GRNLHQF13HZDE5		2	2	0.54907	superoxide dismutase
CLUSTER_1222	GRNLHQF13HZ4QM		2	2	0.54907	-
CLUSTER_1223	GRNLHQF13H58L6		2	2	0.54907	-
CLUSTER_1224	GRNLHQF13HZHVQ		2	2	0.54907	laccase 1a
CLUSTER_1225	GRNLHQF15I6YR9	1	1	2	0.00172202	-
CLUSTER_1226	GRNLHQF15I8BDP	2		2	0.658494	-
CLUSTER_1227	GRNLHQF15JCT33	2		2	0.658494	calr_betvu ame: full=calreticulin flags: precursor
CLUSTER_1228	GRNLHQF15JCDE4	2		2	0.658494	cytochrome f
CLUSTER_1229	GRNLHQF13H4RZL		2	2	0.54907	-
CLUSTER_1230	GRNLHQF13H7QUG		2	2	0.54907	uncharacterized protein
CLUSTER_1231	GRNLHQF13H7ARN		2	2	0.54907	uncharacterized protein loc100818186
CLUSTER_1232	GRNLHQF16JXYNA	1	1	2	0.00172202	-
CLUSTER_1233	GRNLHQF13HWOMQ		2	2	0.54907	retrotransposon unclassified
CLUSTER_1234	GRNLHQF15I3ES3	1	1	2	0.00172202	protein
CLUSTER_1235	GRNLHQF13H7GAD		2	2	0.54907	60s ribosomal protein l21
CLUSTER_1236	GRNLHQF16JZ0J7	2		2	0.658494	ubq10 (polyubiquitin 10) protein binding
CLUSTER_1237	GRNLHQF15JC0ME	2		2	0.658494	senescence-associated protein
CLUSTER_1238	GRNLHQF16JTR7Z	1	1	2	0.00172202	protein
CLUSTER_1239	GRNLHQF15JERZ4	2		2	0.658494	-
CLUSTER_1240	GRNLHQF16JT2FW	2		2	0.658494	-
CLUSTER_1241	GRNLHQF16JSEB2	1	1	2	0.00172202	sec14 like protein
CLUSTER_1242	GRNLHQF15I52NQ	1	1	2	0.00172202	-
CLUSTER_1243	GRNLHQF15I5Y83	2		2	0.658494	conserved unknown protein [Ectocarpus siliculosus]
CLUSTER_1244	GRNLHQF16J006Y	1	1	2	0.00172202	-
CLUSTER_1245	GRNLHQF15JAFIM	1	1	2	0.00172202	hypothetical protein VITISV_001840 [Vitis vinifera]
CLUSTER_1246	GRNLHQF15I4B6E	2		2	0.658494	unknown protein [Vitis vinifera]
CLUSTER_1247	GRNLHQF16J22W8	2		2	0.658494	-
CLUSTER_1248	GRNLHQF15I7UOW	2		2	0.658494	phosphoenolpyruvate carboxylase
CLUSTER_1249	GRNLHQF15JB7NX	1	1	2	0.00172202	-
CLUSTER_1250	GRNLHQF13HXP72		2	2	0.54907	PREDICTED: hypothetical protein [Vitis vinifera]
CLUSTER_1251	GRNLHQF15JDC1V	1	1	2	0.00172202	-
CLUSTER_1252	GRNLHQF13H7PB2		2	2	0.54907	-
CLUSTER_1253	GRNLHQF14IP82I		2	2	0.54907	40s ribosomal protein
CLUSTER_1254	GRNLHQF15JD5BR	2		2	0.658494	ribosomal protein
CLUSTER_1255	GRNLHQF15JCP07	1	1	2	0.00172202	dna-binding protein
CLUSTER_1256	GRNLHQF13H28YA		2	2	0.54907	-
CLUSTER_1257	GRNLHQF14IR3Y2		2	2	0.54907	calcium dependent calmodulin independent protein kinase
CLUSTER_1258	GRNLHQF16JYEOI	2		2	0.658494	unknown [Glycine max]
CLUSTER_1259	GRNLHQF16JQOT4	2		2	0.658494	phi-1-like phosphate-induced protein
CLUSTER_1260	GRNLHQF13HZ8OZ		2	2	0.54907	chk1 checkpoint-like protein
CLUSTER_1261	GRNLHQF15JAKUB	2		2	0.658494	transcription factor
CLUSTER_1262	GRNLHQF16J13HP	2		2	0.658494	fyve finger-containing phosphoinositide
CLUSTER_1263	GRNLHQF16JVBMZ	1	1	2	0.00172202	atp synthase cf0 subunit iv
CLUSTER_1264	GRNLHQF15JAY2C	2		2	0.658494	c71dd_menpi ame: full=cytochrome p450 71d13 ame: full=(-)- -limonene-3-hydroxylase ame: full=cytochrome p450 isoform pm17
CLUSTER_1265	GRNLHQF15I732D	2		2	0.658494	c-4 methyl sterol
CLUSTER_1266	GRNLHQF16JUTEY	1	1	2	0.00172202	PREDICTED: hypothetical protein [Vitis vinifera]
CLUSTER_1267	GRNLHQF15I7F20	2		2	0.658494	ac1147-like protein
CLUSTER_1268	GRNLHQF13HZLVH		2	2	0.54907	rna polymerase beta chain
CLUSTER_1269	GRNLHQF15JCGMN	1	1	2	0.00172202	-
CLUSTER_1270	GRNLHQF15I5SHA	2		2	0.658494	10-hydroxygeraniol oxidoreductase
CLUSTER_1271	GRNLHQF15JCJK2	2		2	0.658494	hypothetical protein FAEPRAM212_00170 [Faecalibacterium prausnitzii M21/2]
CLUSTER_1272	GRNLHQF15JA5WB	1	1	2	0.00172202	-
CLUSTER_1273	GRNLHQF13HZR23		2	2	0.54907	glycyl-trna synthetase
CLUSTER_1274	GRNLHQF16JZM07	2		2	0.658494	40s ribosomal protein s15a
CLUSTER_1275	GRNLHQF13H6BIB		2	2	0.54907	heat shock protein
CLUSTER_1276	GRNLHQF15JBQRC	2		2	0.658494	protein kinase chloroplast
CLUSTER_1277	GRNLHQF13H4X23		2	2	0.54907	-
CLUSTER_1278	GRNLHQF16JSPER	1	1	2	0.00172202	cytochrome f
CLUSTER_1279	GRNLHQF16JXZH9	1	1	2	0.00172202	caffeoyl- -o-methyltransferase
CLUSTER_1280	GRNLHQF15JAHMY	2		2	0.658494	-
CLUSTER_1281	GRNLHQF15JDBDP	1	1	2	0.00172202	senescence-associated protein
CLUSTER_1282	GRNLHQF15I3Y1J	2		2	0.658494	endosomal protein
CLUSTER_1283	GRNLHQF15I258O	2		2	0.658494	serine threonine protein phosphatase expressed
CLUSTER_1284	GRNLHQF16JWXU6	2		2	0.658494	-
CLUSTER_1285	GRNLHQF16JYRC4	1	1	2	0.00172202	mlp28 (mlp-like protein 28)
CLUSTER_1286	GRNLHQF15I8UWK	2		2	0.658494	nbs1 (nijmegen breakage syndrome 1)
CLUSTER_1287	GRNLHQF15JCJE6	2		2	0.658494	protein
CLUSTER_1288	GRNLHQF15I5M2Q	1	1	2	0.00172202	senescence-associated protein
CLUSTER_1289	GRNLHQF16JZQN3	1	1	2	0.00172202	atp-citrate lyase a-3
CLUSTER_1290	GRNLHQF13HX7XS		2	2	0.54907	-
CLUSTER_1291	GRNLHQF16J02IA	2		2	0.658494	metal transporter family protein
CLUSTER_1292	GRNLHQF13HWQBW		2	2	0.54907	PREDICTED: hypothetical protein [Vitis vinifera]
CLUSTER_1293	GRNLHQF14INBBR		2	2	0.54907	heat shock protein
CLUSTER_1294	GRNLHQF15JBZEN	1	1	2	0.00172202	nicotianamine synthase
CLUSTER_1295	GRNLHQF16JZH6R	2		2	0.658494	uncharacterized protein
CLUSTER_1296	GRNLHQF15I2YSX	1	1	2	0.00172202	-
CLUSTER_1297	GRNLHQF13HWQ03		2	2	0.54907	-
CLUSTER_1298	GRNLHQF14IP97C		2	2	0.54907	-
CLUSTER_1299	GRNLHQF14IKA4J		2	2	0.54907	0
CLUSTER_1300	GRNLHQF16JTBQI	1	1	2	0.00172202	major latex-like protein
CLUSTER_1301	GRNLHQF15I6020	2		2	0.658494	unknown [Glycine max]
CLUSTER_1302	GRNLHQF15JDJCP	2		2	0.658494	-
CLUSTER_1303	GRNLHQF15JA47C	2		2	0.658494	hypothetical protein [Flammeovirga yaeyamensis]
CLUSTER_1304	GRNLHQF15JA6I1	2		2	0.658494	spotted leaf
CLUSTER_1305	GRNLHQF15I83UD	2		2	0.658494	-
CLUSTER_1306	GRNLHQF16J1A7B	2		2	0.658494	-
CLUSTER_1307	GRNLHQF13HY4XK		2	2	0.54907	-
CLUSTER_1308	GRNLHQF14IQCG4		2	2	0.54907	receptor-like protein kinase precusor-like protein
CLUSTER_1309	GRNLHQF16JWBQZ	1	1	2	0.00172202	beta-glucosidase [Olea europaea subsp. europaea]
CLUSTER_1310	GRNLHQF13H26WK		2	2	0.54907	-
CLUSTER_1311	GRNLHQF15I5T5F	2		2	0.658494	-
CLUSTER_1312	GRNLHQF13H7TSS		2	2	0.54907	dna rna-binding protein kin17-like isoform 1
CLUSTER_1313	GRNLHQF15I67H0	1	1	2	0.00172202	-
CLUSTER_1314	GRNLHQF15JD5M3	2		2	0.658494	phosphate transporter
CLUSTER_1315	GRNLHQF16JTEPC	2		2	0.658494	dex1 (defective in exine formation 1) calcium ion binding
CLUSTER_1316	GRNLHQF15I6WOK	2		2	0.658494	PREDICTED: hypothetical protein [Vitis vinifera]
CLUSTER_1317	GRNLHQF15I8CXA	2		2	0.658494	cytochrome c oxidase subunit 1
CLUSTER_1318	GRNLHQF16J159K	2		2	0.658494	-
CLUSTER_1319	GRNLHQF16JZZHY	2		2	0.658494	predicted protein [Populus trichocarpa]
CLUSTER_1320	GRNLHQF16JRQY9	2		2	0.658494	-
CLUSTER_1321	GRNLHQF15JD8NJ	2		2	0.658494	actin-related protein 5
CLUSTER_1322	GRNLHQF13H19ZF		2	2	0.54907	-
CLUSTER_1323	GRNLHQF16JRNJM	2		2	0.658494	-
CLUSTER_1324	GRNLHQF13H1M93		2	2	0.54907	-
CLUSTER_1325	GRNLHQF15JCTBE	2		2	0.658494	nucleobase ascorbate transporter
CLUSTER_1326	GRNLHQF13H5RVC		2	2	0.54907	-
CLUSTER_1327	GRNLHQF14IRZHN		2	2	0.54907	uncharacterized protein loc100819147
CLUSTER_1328	GRNLHQF15JAPEI	1	1	2	0.00172202	10 kda secreted protein
CLUSTER_1329	GRNLHQF15JBR4B	2		2	0.658494	late blight resistance identical
CLUSTER_1330	GRNLHQF16J1P78	2		2	0.658494	wrky transcription
CLUSTER_1331	GRNLHQF16JRU4F	2		2	0.658494	-
CLUSTER_1332	GRNLHQF13HXO7Q		2	2	0.54907	rna binding
CLUSTER_1333	GRNLHQF13H4AMP		2	2	0.54907	-
CLUSTER_1334	GRNLHQF15JAGT8	2		2	0.658494	conserved protein
CLUSTER_1335	GRNLHQF15JB2JA	2		2	0.658494	-
CLUSTER_1336	GRNLHQF15I5NIU	2		2	0.658494	hypothetical protein TRIADDRAFT_51202 [Trichoplax adhaerens]
CLUSTER_1337	GRNLHQF15I6K1D	1	1	2	0.00172202	arginine serine rich splicing factor sf4
CLUSTER_1338	GRNLHQF15I6H0L	2		2	0.658494	PREDICTED: hypothetical protein [Vitis vinifera]
CLUSTER_1339	GRNLHQF15I2PU3	2		2	0.658494	protein
CLUSTER_1340	GRNLHQF15I5400	1	1	2	0.00172202	heat shock protein 70
CLUSTER_1341	GRNLHQF15JEOVL	1	1	2	0.00172202	-
CLUSTER_1342	GRNLHQF16JY4R0	1	1	2	0.00172202	at4g12290 t4c9_130
CLUSTER_1343	GRNLHQF14ILSFB		2	2	0.54907	nadh dehydrogenase subunit 4
CLUSTER_1344	GRNLHQF15I4KT0	2		2	0.658494	ribosomal protein s7
CLUSTER_1345	GRNLHQF16JTR47	2		2	0.658494	-
CLUSTER_1346	GRNLHQF13H5X43		2	2	0.54907	-
CLUSTER_1347	GRNLHQF15JAQZ6	2		2	0.658494	-
CLUSTER_1348	GRNLHQF16J1QXM	2		2	0.658494	nadh dehydrogenase subunit 5
CLUSTER_1349	GRNLHQF15JC688	1	1	2	0.00172202	tar1_yeast ame: full=protein tar1 ame: full=transcript antisense to ribosomal rna protein 1
CLUSTER_1350	GRNLHQF16JPVOB	1	1	2	0.00172202	histone h3
CLUSTER_1351	GRNLHQF13H2I2F		2	2	0.54907	-
CLUSTER_1352	GRNLHQF16J0IWF	1	1	2	0.00172202	-
CLUSTER_1353	GRNLHQF15JB1JG	2		2	0.658494	hypothetical protein SORBIDRAFT_0057s002150 [Sorghum bicolor]
CLUSTER_1354	GRNLHQF15JC7IZ	2		2	0.658494	senescence-associated protein
CLUSTER_1355	GRNLHQF15I3HXQ	2		2	0.658494	ORF124 [Pinus koraiensis]
CLUSTER_1356	GRNLHQF14IH3BT		2	2	0.54907	-
CLUSTER_1357	GRNLHQF16JZ9N5	2		2	0.658494	cellulose synthase
CLUSTER_1358	GRNLHQF15I7KKL	2		2	0.658494	unnamed protein product [Vitis vinifera]
CLUSTER_1359	GRNLHQF15I6EOX	2		2	0.658494	hypothetical protein VITISV_016159 [Vitis vinifera]
CLUSTER_1360	GRNLHQF13H67RA		2	2	0.54907	-
CLUSTER_1361	GRNLHQF15I82CN	1	1	2	0.00172202	isoflavone reductase-like protein
CLUSTER_1362	GRNLHQF15I2S1C	2		2	0.658494	structural maintenance of chromosomes family protein
CLUSTER_1363	GRNLHQF16J1XO5	2		2	0.658494	senescence-associated protein
CLUSTER_1364	GRNLHQF14IS1GZ		2	2	0.54907	-
CLUSTER_1365	GRNLHQF13HXRFP		2	2	0.54907	plasma membrane h+-atpase
CLUSTER_1366	GRNLHQF15JAYDW	2		2	0.658494	arginine methyltransferease
CLUSTER_1367	GRNLHQF15I3BLA	2		2	0.658494	-
CLUSTER_1368	GRNLHQF16J0ZI3	1	1	2	0.00172202	-
CLUSTER_1369	GRNLHQF13H59NM		2	2	0.54907	-
CLUSTER_1370	GRNLHQF14IN5FH		2	2	0.54907	diacylglycerol kinase
CLUSTER_1371	GRNLHQF16JSIV3	2		2	0.658494	-
CLUSTER_1372	GRNLHQF16JRWWL	1	1	2	0.00172202	-
CLUSTER_1373	GRNLHQF16JO7D4	1	1	2	0.00172202	heat shock protein 70
CLUSTER_1374	GRNLHQF16J1B0Q	2		2	0.658494	hypothetical chloroplast rf68
CLUSTER_1375	GRNLHQF16JTFRB	1	1	2	0.00172202	beta-d-glucosidase precursor
CLUSTER_1376	GRNLHQF16JPDMS	1	1	2	0.00172202	ent-kaurenoic acid
CLUSTER_1377	GRNLHQF15I64VQ	1	1	2	0.00172202	protein
CLUSTER_1378	GRNLHQF16JP31S	1	1	2	0.00172202	retrotransposon protein
CLUSTER_1379	GRNLHQF15JAWU9	2		2	0.658494	-
CLUSTER_1380	GRNLHQF16JUY6V	2		2	0.658494	-
CLUSTER_1381	GRNLHQF13HZGF6		2	2	0.54907	tonoplast intrinsic
CLUSTER_1382	GRNLHQF13H3M5K		2	2	0.54907	-
CLUSTER_1383	GRNLHQF13HXQ1G		2	2	0.54907	protein
CLUSTER_1384	GRNLHQF13H4NFB		2	2	0.54907	-
CLUSTER_1385	GRNLHQF13H0A0T		2	2	0.54907	-
CLUSTER_1386	GRNLHQF16JYFGY	1	1	2	0.00172202	dna-binding protein
CLUSTER_1387	GRNLHQF15I34BI	2		2	0.658494	predicted protein [Populus trichocarpa]
CLUSTER_1388	GRNLHQF15JCGNZ	2		2	0.658494	cytochrome c biogenesis c
CLUSTER_1389	GRNLHQF14IO4T0		2	2	0.54907	uncharacterized protein
CLUSTER_1390	GRNLHQF15I61I5	1	1	2	0.00172202	nadh dehydrogenase subunit 5
CLUSTER_1391	GRNLHQF15I8XWS	2		2	0.658494	-
CLUSTER_1392	GRNLHQF13H1RVN		2	2	0.54907	-
CLUSTER_1393	GRNLHQF16JPW43	2		2	0.658494	protein
CLUSTER_1394	GRNLHQF14IK5VT		2	2	0.54907	vacuolar protein sorting-associated protein 28-2
CLUSTER_1395	GRNLHQF15I7OFJ	2		2	0.658494	PREDICTED: hypothetical protein [Vitis vinifera]
CLUSTER_1396	GRNLHQF15JCKYO	2		2	0.658494	-
CLUSTER_1397	GRNLHQF13H0S7X		2	2	0.54907	-
CLUSTER_1398	GRNLHQF16JWZQV	2		2	0.658494	-
CLUSTER_1399	GRNLHQF15I4HBJ	2		2	0.658494	-
CLUSTER_1400	GRNLHQF13H4HX9		2	2	0.54907	-
CLUSTER_1401	GRNLHQF15I45S8	2		2	0.658494	aldehyde dehydrogenase
CLUSTER_1402	GRNLHQF15JAHHF	2		2	0.658494	imp biosynthesis protein
CLUSTER_1403	GRNLHQF15JDLYO	2		2	0.658494	pentatricopeptide repeat-containing
CLUSTER_1404	GRNLHQF15I6BWR	2		2	0.658494	emb2016 (embryo defective 2016)
CLUSTER_1405	GRNLHQF16JP3EF	2		2	0.658494	-
CLUSTER_1406	GRNLHQF13H6XOL		2	2	0.54907	something about silencing protein
CLUSTER_1407	GRNLHQF16JS4J8	2		2	0.658494	copia-type polyprotein
CLUSTER_1408	GRNLHQF16JYB6A	2		2	0.658494	-
CLUSTER_1409	GRNLHQF16JYYQ6	1	1	2	0.00172202	-
CLUSTER_1410	GRNLHQF15JB8RU	2		2	0.658494	rhd3 (root hair defective 3) gtp binding
CLUSTER_1411	GRNLHQF15I3V1A	2		2	0.658494	senescence-associated protein
CLUSTER_1412	GRNLHQF13H1Q75		2	2	0.54907	-
CLUSTER_1413	GRNLHQF15JA4LR	2		2	0.658494	-
CLUSTER_1414	GRNLHQF13H23X1		2	2	0.54907	-
CLUSTER_1415	GRNLHQF16JU0K1	1	1	2	0.00172202	-
CLUSTER_1416	GRNLHQF15JAACJ	2		2	0.658494	af313452_1thermal hysteresis protein sthp-64
CLUSTER_1417	GRNLHQF13H639H		2	2	0.54907	-
CLUSTER_1418	GRNLHQF16JVLPM	1	1	2	0.00172202	acetyl- carboxylase carboxyltransferase beta subunit
CLUSTER_1419	GRNLHQF16JT0O1	2		2	0.658494	acetone-cyanohydrin lyase
CLUSTER_1420	GRNLHQF16JWD55	1	1	2	0.00172202	protein
CLUSTER_1421	GRNLHQF15I6YN6	2		2	0.658494	disease resistance response protein 206
CLUSTER_1422	GRNLHQF16JYEM5	1	1	2	0.00172202	hypothetical protein VITISV_001840 [Vitis vinifera]
CLUSTER_1423	GRNLHQF15I2V6N	2		2	0.658494	predicted protein [Populus trichocarpa]
CLUSTER_1424	GRNLHQF16JZAZ6	2		2	0.658494	-
CLUSTER_1425	GRNLHQF16JS6PR	2		2	0.658494	-
CLUSTER_1426	GRNLHQF14IPQ6I		2	2	0.54907	-
CLUSTER_1427	GRNLHQF16JYEY8	2		2	0.658494	-
CLUSTER_1428	GRNLHQF16JTH92	2		2	0.658494	-
CLUSTER_1429	GRNLHQF15I4OZL	2		2	0.658494	-
CLUSTER_1430	GRNLHQF16J048I	2		2	0.658494	tumor differentially expressed protein [Ornithoctonus huwena]
CLUSTER_1431	GRNLHQF13H1KHL		2	2	0.54907	-
CLUSTER_1432	GRNLHQF13H21ZN		2	2	0.54907	-
CLUSTER_1433	GRNLHQF16JW99R	1	1	2	0.00172202	-
CLUSTER_1434	GRNLHQF15JA7JE	2		2	0.658494	-
CLUSTER_1435	GRNLHQF15JEBQV	2		2	0.658494	-
CLUSTER_1436	GRNLHQF15JBK25	1	1	2	0.00172202	bark storage protein
CLUSTER_1437	GRNLHQF13H7EJ3		2	2	0.54907	hypothetical protein VITISV_013459 [Vitis vinifera]
CLUSTER_1438	GRNLHQF13H6XZ0		2	2	0.54907	-
CLUSTER_1439	GRNLHQF16J0CZA	2		2	0.658494	amygdalin hydrolase isoform ah i precursor
CLUSTER_1440	GRNLHQF13H4VLH		2	2	0.54907	-
CLUSTER_1441	GRNLHQF13H7MIU		2	2	0.54907	-
CLUSTER_1442	GRNLHQF13H2PNS		2	2	0.54907	-
CLUSTER_1443	GRNLHQF15I7A1K	2		2	0.658494	unknown [Glycine max]
CLUSTER_1444	GRNLHQF16JO9O0	2		2	0.658494	-
CLUSTER_1445	GRNLHQF16JP9XH	2		2	0.658494	-
CLUSTER_1446	GRNLHQF15I6J4F	2		2	0.658494	-
CLUSTER_1447	GRNLHQF15JDSJJ	2		2	0.658494	-
CLUSTER_1448	GRNLHQF16JUART	2		2	0.658494	pentatricopeptide repeat-containing protein
CLUSTER_1449	GRNLHQF13H01QR		2	2	0.54907	-
CLUSTER_1450	GRNLHQF15I4JJX	2		2	0.658494	integral membrane
CLUSTER_1451	GRNLHQF16JU2H4	2		2	0.658494	mudra protein
CLUSTER_1452	GRNLHQF16JQ4QQ	1	1	2	0.00172202	-
CLUSTER_1453	GRNLHQF13H0UU8		2	2	0.54907	-
CLUSTER_1454	GRNLHQF13H1Z61		2	2	0.54907	-
CLUSTER_1455	GRNLHQF15I5OKO	2		2	0.658494	-
CLUSTER_1456	GRNLHQF15I63MO	1	1	2	0.00172202	-
CLUSTER_1457	GRNLHQF13H19EB		2	2	0.54907	-
CLUSTER_1458	GRNLHQF14IPTS4		2	2	0.54907	calcium ion binding
CLUSTER_1459	GRNLHQF15JBOPJ	2		2	0.658494	zog_phalu ame: full=zeatin o-glucosyltransferase ame: full=trans-zeatin o-beta-d-glucosyltransferase
CLUSTER_1460	GRNLHQF15JCKE1	2		2	0.658494	protein
CLUSTER_1461	GRNLHQF15I4KKR	2		2	0.658494	cellulose synthase
CLUSTER_1462	GRNLHQF15JEAO5	1	1	2	0.00172202	cytochrome p450 like_tbp
CLUSTER_1463	GRNLHQF15JAAG7	2		2	0.658494	sty-l protein
CLUSTER_1464	GRNLHQF16J07U1	2		2	0.658494	mhk atp binding kinase protein kinase protein serine threonine kinase
CLUSTER_1465	GRNLHQF13HV5XC		2	2	0.54907	-
CLUSTER_1466	GRNLHQF15I83T4	2		2	0.658494	mutant gag-pol polyprotein
CLUSTER_1467	GRNLHQF16J1GZD	2		2	0.658494	-
CLUSTER_1468	GRNLHQF15I7F7B	2		2	0.658494	senescence-associated protein
CLUSTER_1469	GRNLHQF13H125P		2	2	0.54907	-
CLUSTER_1470	GRNLHQF13HV1SD		2	2	0.54907	-
CLUSTER_1471	GRNLHQF16J1T2F	1	1	2	0.00172202	-
CLUSTER_1472	GRNLHQF13HZ6C9		2	2	0.54907	sorbitol transporter
CLUSTER_1473	GRNLHQF15JDB65	2		2	0.658494	PREDICTED: hypothetical protein [Vitis vinifera]
CLUSTER_1474	GRNLHQF13H6NUM		2	2	0.54907	protein
CLUSTER_1475	GRNLHQF13H0NOO		2	2	0.54907	-
CLUSTER_1476	GRNLHQF14ILE0U		2	2	0.54907	-
CLUSTER_1477	GRNLHQF15I6EW2	2		2	0.658494	-
CLUSTER_1478	GRNLHQF15JDBN8	2		2	0.658494	-
CLUSTER_1479	GRNLHQF14ILF57		2	2	0.54907	-
CLUSTER_1480	GRNLHQF13H4KAC		2	2	0.54907	-
CLUSTER_1481	GRNLHQF15I5OOI	2		2	0.658494	hypothetical protein [Arabidopsis thaliana]
CLUSTER_1482	GRNLHQF15JBB7Z	2		2	0.658494	at4g27390 m4i22_200
CLUSTER_1483	GRNLHQF15JFKDH	2		2	0.658494	phd finger family protein
CLUSTER_1484	GRNLHQF13HZM49		2	2	0.54907	abhydrolase domain-containing protein 4-like
CLUSTER_1485	GRNLHQF16JWNLF	2		2	0.658494	PREDICTED: hypothetical protein [Bos taurus]
CLUSTER_1486	GRNLHQF15I7NOH	2		2	0.658494	unknown [Glycine max]
CLUSTER_1487	GRNLHQF16J1J9Y	2		2	0.658494	-
CLUSTER_1488	GRNLHQF14IMCHL		2	2	0.54907	burp domain-containing protein
CLUSTER_1489	GRNLHQF13HZ6K7		2	2	0.54907	-
CLUSTER_1490	GRNLHQF15JBYXX	2		2	0.658494	atgid1b gid1b
CLUSTER_1491	GRNLHQF13H33V1		2	2	0.54907	-
CLUSTER_1492	GRNLHQF15JE839	1	1	2	0.00172202	-
CLUSTER_1493	GRNLHQF14IHQXB		2	2	0.54907	-
CLUSTER_1494	GRNLHQF16JW9M8	2		2	0.658494	-
CLUSTER_1495	GRNLHQF15JA15L	2		2	0.658494	-
CLUSTER_1496	GRNLHQF15JBC0O	2		2	0.658494	xylose isomerase family protein
CLUSTER_1497	GRNLHQF13H342B		2	2	0.54907	-
CLUSTER_1498	GRNLHQF15I7KBW	2		2	0.658494	mta sah
CLUSTER_1499	GRNLHQF13H55NH		2	2	0.54907	-
CLUSTER_1500	GRNLHQF15JACW6	2		2	0.658494	-
CLUSTER_1501	GRNLHQF15JD65S	1	1	2	0.00172202	protein
CLUSTER_1502	GRNLHQF16J2L5Q	2		2	0.658494	protein
CLUSTER_1503	GRNLHQF15JEEQU	2		2	0.658494	cellulose synthase
CLUSTER_1504	GRNLHQF13HZTQJ		2	2	0.54907	dehydration protein
CLUSTER_1505	GRNLHQF13H7NJQ		2	2	0.54907	-
CLUSTER_1506	GRNLHQF13HXBSS		2	2	0.54907	-
CLUSTER_1507	GRNLHQF15JCKJO	1	1	2	0.00172202	rrna intron-encoded homing endonuclease
CLUSTER_1508	GRNLHQF15JD35C	2		2	0.658494	amino acid binding
CLUSTER_1509	GRNLHQF15I9WHM	1	1	2	0.00172202	metallothionein-like protein
CLUSTER_1510	GRNLHQF15I5AHL	2		2	0.658494	-
CLUSTER_1511	GRNLHQF15JENM9	2		2	0.658494	-
CLUSTER_1512	GRNLHQF13H73OF		2	2	0.54907	-
CLUSTER_1513	GRNLHQF15I9KX8	2		2	0.658494	-
CLUSTER_1514	GRNLHQF16JYRGL	2		2	0.658494	cytosolic factor
CLUSTER_1515	GRNLHQF13H10ZP		2	2	0.54907	-
CLUSTER_1516	GRNLHQF16JTYC2	1	1	2	0.00172202	proline-rich cell wall protein
CLUSTER_1517	GRNLHQF16JW355	1	1	2	0.00172202	-
CLUSTER_1518	GRNLHQF15I84LA	1	1	2	0.00172202	mta sah
CLUSTER_1519	GRNLHQF14IKDK9		2	2	0.54907	-
CLUSTER_1520	GRNLHQF16JQ1X3	2		2	0.658494	nitrate-induced noi protein
CLUSTER_1521	GRNLHQF14IMJ0K		2	2	0.54907	-
CLUSTER_1522	GRNLHQF16J25M2	2		2	0.658494	ubiquitin conjugating
CLUSTER_1523	GRNLHQF16JRCAW	2		2	0.658494	-
CLUSTER_1524	GRNLHQF16J1JVC	2		2	0.658494	-
CLUSTER_1525	GRNLHQF16J1M3I	2		2	0.658494	-
CLUSTER_1526	GRNLHQF15I8QEV	2		2	0.658494	ubiquitin-conjugating enzyme e2
CLUSTER_1527	GRNLHQF16JZMSD	2		2	0.658494	uncharacterized protein loc100801029
CLUSTER_1528	GRNLHQF16JOX4J	1	1	2	0.00172202	-
CLUSTER_1529	GRNLHQF15JDOQ3	2		2	0.658494	gibberellin-regulated protein 1
CLUSTER_1530	GRNLHQF15I29RL	2		2	0.658494	protein
CLUSTER_1531	GRNLHQF16JZU0H	1	1	2	0.00172202	ubiquitin c variant 2
CLUSTER_1532	GRNLHQF15I4XTM	1	1	2	0.00172202	-
CLUSTER_1533	GRNLHQF15I61NY	2		2	0.658494	cytochrome p450-like tbp protein
CLUSTER_1534	GRNLHQF15I306O	1	1	2	0.00172202	-
CLUSTER_1535	GRNLHQF16JXMDL	2		2	0.658494	unknown [Trichosanthes dioica]
CLUSTER_1536	GRNLHQF13H18SM		2	2	0.54907	-
CLUSTER_1537	GRNLHQF16J10B2	2		2	0.658494	-
CLUSTER_1538	GRNLHQF16JUFZH	2		2	0.658494	-
CLUSTER_1539	GRNLHQF16JT3LN	2		2	0.658494	transposon unclassified
CLUSTER_1540	GRNLHQF15JCQI1	1	1	2	0.00172202	senescence-associated protein
CLUSTER_1541	GRNLHQF16JRUKL	2		2	0.658494	-
CLUSTER_1542	GRNLHQF13H47X8		2	2	0.54907	-
CLUSTER_1543	GRNLHQF15I5DVW	1	1	2	0.00172202	succinate dehydrogenase subunit 3
CLUSTER_1544	GRNLHQF16JZM76	2		2	0.658494	yl154_yeast ame: full=uncharacterized protein ylr154c-g
CLUSTER_1545	GRNLHQF16JYNUM	2		2	0.658494	-
CLUSTER_1546	GRNLHQF15I3MFB	1	1	2	0.00172202	tar1_yeast ame: full=protein tar1 ame: full=transcript antisense to ribosomal rna protein 1
CLUSTER_1547	GRNLHQF16JYQ2U	2		2	0.658494	predicted protein [Populus trichocarpa]
CLUSTER_1548	GRNLHQF16JY68D	2		2	0.658494	-
CLUSTER_1549	GRNLHQF15JCBEV	2		2	0.658494	-
CLUSTER_1550	GRNLHQF16JRM8O	2		2	0.658494	protein
CLUSTER_1551	GRNLHQF13H1SN7		2	2	0.54907	-
CLUSTER_1552	GRNLHQF16JWLNQ	1	1	2	0.00172202	-
CLUSTER_1553	GRNLHQF15I6Z7P	2		2	0.658494	ddt domain-containing protein
CLUSTER_1554	GRNLHQF13H6RAM		2	2	0.54907	-
CLUSTER_1555	GRNLHQF16JYVPF	1	1	2	0.00172202	-
CLUSTER_1556	GRNLHQF13HVZEG		2	2	0.54907	-
CLUSTER_1557	GRNLHQF16JXWBV	2		2	0.658494	-
CLUSTER_1558	GRNLHQF15I3OYD	2		2	0.658494	senescence-associated protein
CLUSTER_1559	GRNLHQF14IPZJC		2	2	0.54907	-
CLUSTER_1560	GRNLHQF15I9QPA	1	1	2	0.00172202	alternative oxidase
CLUSTER_1561	GRNLHQF16JXYE5	2		2	0.658494	-
CLUSTER_1562	GRNLHQF16JW57V	2		2	0.658494	-
CLUSTER_1563	GRNLHQF15I5WO9	2		2	0.658494	-
CLUSTER_1564	GRNLHQF14IK3IE		2	2	0.54907	geranyl geranyl pyrophosphate
CLUSTER_1565	GRNLHQF15I6EU0	2		2	0.658494	polyubiquitin 10
CLUSTER_1566	GRNLHQF15I5C8Y	2		2	0.658494	-
CLUSTER_1567	GRNLHQF15JB8LG	1	1	2	0.00172202	atp synthase cf0 subunit i
CLUSTER_1568	GRNLHQF16JVY9X	2		2	0.658494	-
CLUSTER_1569	GRNLHQF16JYKO5	1	1	2	0.00172202	-
CLUSTER_1570	GRNLHQF16JSO63	2		2	0.658494	-
CLUSTER_1571	GRNLHQF16JU27U	2		2	0.658494	-
CLUSTER_1572	GRNLHQF16JSF8A	2		2	0.658494	expansin-like protein precursor
CLUSTER_1573	GRNLHQF13HY5B2		2	2	0.54907	-
CLUSTER_1574	GRNLHQF14ISDP1		2	2	0.54907	cc-nbs-lrr resistance protein
CLUSTER_1575	GRNLHQF13H1XLY		2	2	0.54907	-
CLUSTER_1576	GRNLHQF15JAFVC	1	1	2	0.00172202	cytochrome p450 like_tbp
CLUSTER_1577	GRNLHQF13HZZCK		2	2	0.54907	-
CLUSTER_1578	GRNLHQF13H1D1Q		2	2	0.54907	-
CLUSTER_1579	GRNLHQF13H7000		2	2	0.54907	-
CLUSTER_1580	GRNLHQF15I3KRS	2		2	0.658494	-
CLUSTER_1581	GRNLHQF16J0MC1	2		2	0.658494	PREDICTED: hypothetical protein [Vitis vinifera]
CLUSTER_1582	GRNLHQF13H3V23		2	2	0.54907	-
CLUSTER_1583	GRNLHQF13H0YQB		2	2	0.54907	-
CLUSTER_1584	GRNLHQF16JWK3Q	2		2	0.658494	-
CLUSTER_1585	GRNLHQF13H8JUD		2	2	0.54907	predicted protein [Populus trichocarpa]
CLUSTER_1586	GRNLHQF16JWXLJ	2		2	0.658494	transcription regulator
CLUSTER_1587	GRNLHQF16JXZNH	2		2	0.658494	-
CLUSTER_1588	GRNLHQF15JA1GE	2		2	0.658494	-
CLUSTER_1589	GRNLHQF15I8ECN	1	1	2	0.00172202	-
CLUSTER_1590	GRNLHQF13H2ECW		2	2	0.54907	-
CLUSTER_1591	GRNLHQF15JE7EB	1	1	2	0.00172202	polyubiquitin 10
CLUSTER_1592	GRNLHQF13H19CJ		2	2	0.54907	-
CLUSTER_1593	GRNLHQF13H7AMM		2	2	0.54907	-
CLUSTER_1594	GRNLHQF15JAH9O	2		2	0.658494	-
CLUSTER_1595	GRNLHQF15I5UYZ	1	1	2	0.00172202	-
CLUSTER_1596	GRNLHQF13H0KH4		2	2	0.54907	-
CLUSTER_1597	GRNLHQF15I9TTO	1	1	2	0.00172202	non-canonical ubiquitin conjugating
CLUSTER_1598	GRNLHQF15JAZ5V	2		2	0.658494	chitinase 1
CLUSTER_1599	GRNLHQF15I9KYZ	1	1	2	0.00172202	-
CLUSTER_1600	GRNLHQF14IHJPB		2	2	0.54907	-
CLUSTER_1601	GRNLHQF16J128B	1	1	2	0.00172202	-
CLUSTER_1602	GRNLHQF13H3Y2B		2	2	0.54907	-
CLUSTER_1603	GRNLHQF15I7BVL	1	1	2	0.00172202	-
CLUSTER_1604	GRNLHQF14IQRK1		2	2	0.54907	senescence-associated protein
CLUSTER_1605	GRNLHQF16JU2GG	2		2	0.658494	-
CLUSTER_1606	GRNLHQF16J2IZO	1	1	2	0.00172202	senescence-associated protein
CLUSTER_1607	GRNLHQF15JEHEC	2		2	0.658494	-
CLUSTER_1608	GRNLHQF13H1TKC		2	2	0.54907	-
CLUSTER_1609	GRNLHQF15JC61K	2		2	0.658494	-
CLUSTER_1610	GRNLHQF15I72NZ	2		2	0.658494	-
CLUSTER_1611	GRNLHQF15JBCL5	1	1	2	0.00172202	-
CLUSTER_1612	GRNLHQF16JSC0J	1	1	2	0.00172202	hypothetical protein PHYSODRAFT_290538 [Phytophthora sojae]
CLUSTER_1613	GRNLHQF14IQZ2P		2	2	0.54907	-
CLUSTER_1614	GRNLHQF16JWKS0	2		2	0.658494	-
CLUSTER_1615	GRNLHQF16JVTMG	1	1	2	0.00172202	-
CLUSTER_1616	GRNLHQF15I8VL7	1	1	2	0.00172202	-
CLUSTER_1617	GRNLHQF16JQM0Z	1	1	2	0.00172202	-
CLUSTER_1618	GRNLHQF15I9W76	2		2	0.658494	-
CLUSTER_1619	GRNLHQF16JR4Z0	1	1	2	0.00172202	-
CLUSTER_1620	GRNLHQF15JAV34	2		2	0.658494	unknown [Medicago truncatula]
CLUSTER_1621	GRNLHQF15JCK02	2		2	0.658494	-
CLUSTER_1622	GRNLHQF15JEBS7	1	1	2	0.00172202	-
CLUSTER_1623	GRNLHQF15I6XF8	1	1	2	0.00172202	-
CLUSTER_1624	GRNLHQF16JPMXW	1	1	2	0.00172202	-
