# Supplementary material for: 454 Pyrosequencing of Olive (Olea europaea L.) Transcriptome in Response to Salinity
Source: PLoS One. 2015 Nov 17;10(11):e0143000. doi: 10.1371/journal.pone.0143000 (PMC4648586; doi:10.1371/journal.pone.0143000)
Supplement: S4 Table — (XLSX) [file pone.0143000.s005.xlsx]

## Sheet: Sheet1
Leaves
	Representative EST of the cluster	Stress	Control	REAL COUNTS	R value	Sequence description
CLUSTER_1	GRNLHQF11GWX7C	6741	12487	19228	256.41	senescence-associated protein
CLUSTER_2	GRNLHQF11GSNXP	3117	2230	5347	56.1927	senescence-associated protein
CLUSTER_3	GRNLHQF11GW9PZ	2648	2257	4905	18.9975	senescence-associated protein
CLUSTER_4	GRNLHQF11GZ2OO	2293	2367	4660	1.45503	-
CLUSTER_5	GRNLHQF11GUJHB	1886	2337	4223	2.59247	senescence-associated protein
CLUSTER_6	GRNLHQF11GY0Y7	2670	915	3585	238.107	-
CLUSTER_7	GRNLHQF11GSCRL	632	2159	2791	157.828	protein
CLUSTER_8	GRNLHQF11GPXHR	1183	1293	2476	0.0470184	senescence-associated protein
CLUSTER_9	GRNLHQF11GVY19	671	1693	2364	76.7784	protein
CLUSTER_10	GRNLHQF11GXTSE	764	1391	2155	26.8921	protein
CLUSTER_11	GRNLHQF11GU9OL	1164	890	2054	15.656	unknown [Glycine max]
CLUSTER_12	GRNLHQF11GYMYR	996	1025	2021	0.683022	senescence-associated protein
CLUSTER_13	GRNLHQF11GV1A1	899	1006	1905	0.00239383	senescence-associated protein
CLUSTER_14	GRNLHQF11GXTMQ	553	1190	1743	37.9491	protein
CLUSTER_15	GRNLHQF11GT8F5	915	567	1482	26.9767	-
CLUSTER_16	GRNLHQF11GZ1BO	509	801	1310	8.25155	senescence-associated protein
CLUSTER_17	GRNLHQF11G0J2O	622	616	1238	0.9248	senescence-associated protein
CLUSTER_18	GRNLHQF11GYOIT	392	804	1196	22.5816	senescence-associated protein
CLUSTER_19	GRNLHQF11GY4M9	588	545	1133	2.07173	protein
CLUSTER_20	GRNLHQF11GZL2N	348	724	1072	21.1414	senescence-associated protein
CLUSTER_21	GRNLHQF11GTY7B	572	430	1002	8.33339	senescence-associated protein
CLUSTER_22	GRNLHQF11GVRT8	509	410	919	5.21197	-
CLUSTER_23	GRNLHQF11GTLLG	490	206	696	32.989	senescence-associated protein
CLUSTER_24	GRNLHQF11GVMAQ	460	217	677	25.4743	conserved protein
CLUSTER_25	GRNLHQF11GP98J	414	185	599	25.2321	senescence-associated protein
CLUSTER_26	GRNLHQF11GX20V	241	346	587	2.01534	senescence-associated protein
CLUSTER_27	GRNLHQF11GXGR2	196	334	530	5.00093	senescence-associated protein
CLUSTER_28	GRNLHQF11GW8RD	269	215	484	2.87739	unknown [Glycine max]
CLUSTER_29	GRNLHQF11GZTS3	304	180	484	10.1785	unknown [Trichosanthes dioica]
CLUSTER_30	GRNLHQF11GZS6W	395	75	470	59.6583	unknown [Glycine max]
CLUSTER_31	GRNLHQF11GVB0W	295	152	447	13.734	unknown [Glycine max]
CLUSTER_32	GRNLHQF11GQ787	158	272	430	4.24784	protein
CLUSTER_33	GRNLHQF11GYJL2	286	111	397	21.6804	unknown [Glycine max]
CLUSTER_34	GRNLHQF11GRMIS	213	177	390	1.80921	protein
CLUSTER_35	GRNLHQF11GWL3Z	229	158	387	4.74736	senescence-associated protein
CLUSTER_36	GRNLHQF11GXYRK	189	194	383	0.138077	conserved protein
CLUSTER_37	GRNLHQF11GZM1P	242	140	382	8.61066	senescence-associated protein
CLUSTER_38	GRNLHQF11GQ009	269	109	378	19.1576	ORF64c [Pinus koraiensis]
CLUSTER_39	GRNLHQF11GV4S0	63	306	369	32.3889	senescence-associated protein
CLUSTER_40	GRNLHQF11GXNRT	209	147	356	4.02961	pg1 protein
CLUSTER_41	GRNLHQF11GTJ3C	214	137	351	5.71835	unknown [Glycine max]
CLUSTER_42	GRNLHQF11GYEUT	248	102	350	17.2704	protein
CLUSTER_43	GRNLHQF11GZM1V	143	197	340	0.821871	senescence-associated protein
CLUSTER_44	GRNLHQF11GZO64	297	38	335	55.6596	10 kda secreted protein
CLUSTER_45	GRNLHQF11GW0Y9	185	147	332	2.04341	10 kda secreted protein
CLUSTER_46	GRNLHQF11GXQ1Z	120	204	324	3.0238	protein
CLUSTER_47	GRNLHQF11GYONG	226	83	309	18.4696	ac1147-like protein
CLUSTER_48	GRNLHQF11GS4WT	193	107	300	7.6279	unknown [Glycine max]
CLUSTER_49	GRNLHQF11GXK1G	203	96	299	11.1909	unknown [Glycine max]
CLUSTER_50	GRNLHQF11GXL30	142	155	297	0.0064592	senescence-associated protein
CLUSTER_51	GRNLHQF11GQK61	122	170	292	0.782849	ribulose- -bisphosphate carboxylase oxygenase large subunit
CLUSTER_52	GRNLHQF11GWLC7	162	125	287	2.0839	photosystem ii d1 protein
CLUSTER_53	GRNLHQF11GYRGN	179	100	279	6.94633	cytochrome p450 like_tbp
CLUSTER_54	GRNLHQF11GW6CS	175	103	278	5.95338	chk1 checkpoint-like protein
CLUSTER_55	GRNLHQF11GTA7U	181	94	275	8.28691	protein
CLUSTER_56	GRNLHQF11GY6CI	121	152	273	0.213101	senescence-associated protein
CLUSTER_57	GRNLHQF11GV4VI	178	91	269	8.42377	unknown [Trichosanthes dioica]
CLUSTER_58	GRNLHQF11G0QPR	46	214	260	21.807	protein
CLUSTER_59	GRNLHQF11GWHQT	187	71	258	14.615	protein
CLUSTER_60	GRNLHQF11GYYEY	183	75	258	12.8124	senescence-associated protein
CLUSTER_61	GRNLHQF11G0E59	111	144	255	0.318952	senescence-associated protein
CLUSTER_62	GRNLHQF11G0XA4	174	76	250	11.0176	senescence-associated protein
CLUSTER_63	GRNLHQF11GZJP8	124	123	247	0.179525	psii 32 kd protein
CLUSTER_64	GRNLHQF11G0D1R	181	58	239	17.4528	senescence-associated protein
CLUSTER_65	GRNLHQF11GW31K	160	70	230	10.1037	protein
CLUSTER_66	GRNLHQF11GVLR6	169	52	221	17.0355	protein
CLUSTER_67	GRNLHQF11GW4S6	133	83	216	3.84064	hypothetical protein SORBIDRAFT_01g024221 [Sorghum bicolor]
CLUSTER_68	GRNLHQF11GXAPN	140	71	211	6.73636	protein
CLUSTER_69	GRNLHQF11GVLZB	139	69	208	6.98356	protein
CLUSTER_70	GRNLHQF11GW8O2	74	130	204	2.20071	protein
CLUSTER_71	GRNLHQF11GU6X2	141	59	200	9.56246	protein
CLUSTER_72	GRNLHQF11GYZYQ	137	62	199	8.17027	hypothetical protein MELLADRAFT_95625 [Melampsora larici-populina 98AG31]
CLUSTER_73	GRNLHQF11GZZ92	130	68	198	5.86106	unnamed protein product [Ostreococcus tauri]
CLUSTER_74	GRNLHQF11GS3JH	98	98	196	0.123212	leucine rich protein
CLUSTER_75	GRNLHQF11G0LI4	147	48	195	13.8758	-
CLUSTER_76	GRNLHQF11GPAW6	139	55	194	10.2506	-
CLUSTER_77	GRNLHQF11GZNME	114	76	190	2.66911	protein
CLUSTER_78	GRNLHQF11G0N02	133	49	182	10.8241	hypothetical protein Bm1_17870 [Brugia malayi]
CLUSTER_79	GRNLHQF11GVFA5	112	64	176	4.11152	alternative oxidase
CLUSTER_80	GRNLHQF11GW5J3	90	84	174	0.294555	senescence-associated protein
CLUSTER_81	GRNLHQF11GTM1T	126	47	173	10.0867	protein
CLUSTER_82	GRNLHQF11GPD0N	124	49	173	9.16182	hypothetical protein SORBIDRAFT_0016s002040 [Sorghum bicolor]
CLUSTER_83	GRNLHQF11GSWFJ	139	23	162	22.8373	-
CLUSTER_84	GRNLHQF11GYC9E	125	34	159	14.2525	senescence-associated protein
CLUSTER_85	GRNLHQF11GU2UO	104	45	149	6.68741	protein
CLUSTER_86	GRNLHQF11GQIZZ	103	45	148	6.51916	chk1 checkpoint-like protein
CLUSTER_87	GRNLHQF11GUN6U	92	55	147	3.00139	pg1 protein
CLUSTER_88	GRNLHQF11GZXCX	100	46	146	5.79563	protein
CLUSTER_89	GRNLHQF11GYUEH	109	35	144	10.4861	conserved hypothetical protein [Pediculus humanus corporis]
CLUSTER_90	GRNLHQF11GYR38	44	87	131	2.1998	photosystem ii 32 kda protein
CLUSTER_91	GRNLHQF11GXMHH	127	4	131	34.6209	unnamed protein product [Ostreococcus tauri]
CLUSTER_92	GRNLHQF11GVX31	87	42	129	4.61431	10 kda secreted protein
CLUSTER_93	GRNLHQF11GT1KF	89	40	129	5.37127	-
CLUSTER_94	GRNLHQF11GRYWF	83	44	127	3.63451	-
CLUSTER_95	GRNLHQF11GSY1O	78	45	123	2.79493	leucine rich protein
CLUSTER_96	GRNLHQF11GWKHM	66	57	123	0.430804	senescence-associated protein
CLUSTER_97	GRNLHQF11GQEZS	52	68	120	0.166101	-
CLUSTER_98	GRNLHQF11GPLUE	87	30	117	7.70038	conserved protein
CLUSTER_99	GRNLHQF11GWEY7	86	29	115	7.81915	protein
CLUSTER_100	GRNLHQF11GTX49	77	35	112	4.55717	hypothetical protein SORBIDRAFT_0070s002020 [Sorghum bicolor]
CLUSTER_101	GRNLHQF11GU0CA	85	26	111	8.62217	glycine cleavage system protein h
CLUSTER_102	GRNLHQF11GZG6T	74	37	111	3.66466	hypothetical protein SORBIDRAFT_01g024221 [Sorghum bicolor]
CLUSTER_103	GRNLHQF11GY4XW	59	50	109	0.440426	protein
CLUSTER_104	GRNLHQF11GVZZS	61	47	108	0.790305	protein
CLUSTER_105	GRNLHQF11GWNCL	69	39	108	2.60266	unknown [Glycine max]
CLUSTER_106	GRNLHQF11GZP1V	89	18	107	12.8835	protein
CLUSTER_107	GRNLHQF11GQXB1	66	38	104	2.37715	ORF124 [Pinus koraiensis]
CLUSTER_108	GRNLHQF11GVDM9	70	33	103	3.88122	pg1 protein
CLUSTER_109	GRNLHQF11GS487	19	84	103	8.16515	-
CLUSTER_110	GRNLHQF11G0KKT	79	23	102	8.43312	protein
CLUSTER_111	GRNLHQF11GZBOW	49	51	100	0.0248042	photosystem ii protein d1
CLUSTER_112	GRNLHQF11G0N2H	82	18	100	11.1894	senescence-associated protein
CLUSTER_113	GRNLHQF11GUV3T	71	28	99	5.26112	10 kda secreted protein
CLUSTER_114	GRNLHQF11GV8B4	75	23	98	7.58711	protein
CLUSTER_115	GRNLHQF11GPZC6	82	16	98	12.1637	protein
CLUSTER_116	GRNLHQF11GY4F1	40	58	98	0.362903	ribulose- -bisphosphate carboxylase large subunit
CLUSTER_117	GRNLHQF11GO3VX	67	30	97	4.06947	-
CLUSTER_118	GRNLHQF11GPTF7	83	14	97	13.486	protein
CLUSTER_119	GRNLHQF11GYMK8	65	30	95	3.74488	-
CLUSTER_120	GRNLHQF11GXA80	64	31	95	3.37286	ORF124 [Pinus koraiensis]
CLUSTER_121	GRNLHQF11GS3QT	56	38	94	1.23291	conserved protein
CLUSTER_122	GRNLHQF11GPDBM	75	19	94	9.11668	protein
CLUSTER_123	GRNLHQF11GXGKW	76	17	93	10.2238	cytochrome p450 like_tbp
CLUSTER_124	GRNLHQF11GTHNE	52	41	93	0.598751	protein
CLUSTER_125	GRNLHQF11GZGXF	76	15	91	11.1871	hypothetical protein SORBIDRAFT_0016s002040 [Sorghum bicolor]
CLUSTER_126	GRNLHQF11GR3AP	47	44	91	0.148804	uncharacterized protein
CLUSTER_127	GRNLHQF11GWLTQ	62	27	89	3.94506	lipoprotein
CLUSTER_128	GRNLHQF11GP3ZB	48	41	89	0.339235	photosystem ii 32 kda protein
CLUSTER_129	GRNLHQF11GW1UY	78	10	88	14.6042	-
CLUSTER_130	GRNLHQF11GSRF6	63	24	87	4.90119	uncharacterized protein ylr162w-a
CLUSTER_131	GRNLHQF11GW3DL	42	44	86	0.0174177	hypothetical protein Phum_PHUM590900 [Pediculus humanus corporis]
CLUSTER_132	GRNLHQF11GYDQN	51	34	85	1.19407	hypothetical protein Ssol98_08391 [Sulfolobus solfataricus 98/2]
CLUSTER_133	GRNLHQF11GYL2S	85		85	27.6277	-
CLUSTER_134	GRNLHQF11GVQN0	48	35	83	0.799992	senescence-associated protein
CLUSTER_135	GRNLHQF11GXD29	52	30	82	1.86328	uncharacterized protein
CLUSTER_136	GRNLHQF11GZ5S1	57	25	82	3.58457	protein
CLUSTER_137	GRNLHQF11GVMFM	76	6	82	17.0501	-
CLUSTER_138	GRNLHQF11GXAUU	40	41	81	0.0302274	senescence-associated protein
CLUSTER_139	GRNLHQF11GRJCN	59	22	81	4.72542	conserved protein
CLUSTER_140	GRNLHQF11GXHGH	51	29	80	1.89531	conserved protein
CLUSTER_141	GRNLHQF11GVVA9	54	26	80	2.8785	conserved protein
CLUSTER_142	GRNLHQF11GS32Z	8	72	80	11.3423	protein
CLUSTER_143	GRNLHQF11GX85I	53	26	79	2.72549	unknown [Glycine max]
CLUSTER_144	GRNLHQF11GWQG8	67	11	78	11.0572	10 kda secreted protein
CLUSTER_145	GRNLHQF11GVB7Z	59	19	78	5.65749	conserved protein
CLUSTER_146	GRNLHQF11GW0V1	53	25	78	2.93555	senescence-associated protein
CLUSTER_147	GRNLHQF11GO4A8	64	13	77	9.23672	partial
CLUSTER_148	GRNLHQF11GUVEM	61	16	77	7.19074	-
CLUSTER_149	GRNLHQF11GY2DR	53	20	73	4.17703	protein
CLUSTER_150	GRNLHQF11GW954	30	42	72	0.201116	senescence-associated protein
CLUSTER_151	GRNLHQF11GZHRB	51	20	71	3.80966	-
CLUSTER_152	GRNLHQF11GYQ6U	52	18	70	4.581	unknown [Glycine max]
CLUSTER_153	GRNLHQF11GTSZC	47	23	70	2.42853	pg1 homology to homo sapiens
CLUSTER_154	GRNLHQF11GY7A1	50	20	70	3.62953	conserved protein
CLUSTER_155	GRNLHQF11GV4KN	56	14	70	6.88522	imp biosynthesis protein
CLUSTER_156	GRNLHQF11GSFRZ	59	10	69	9.55939	10 kda secreted protein
CLUSTER_157	GRNLHQF11G00KO	31	38	69	0.0342377	photosystem ii cytochrome b559 alpha subunit
CLUSTER_158	GRNLHQF11GP290	26	42	68	0.493993	photosystem i p700 apoprotein a2
CLUSTER_159	GRNLHQF11GUN54	48	19	67	3.53783	pg1 homology to homo sapiens
CLUSTER_160	GRNLHQF11GXZWE	43	23	66	1.84591	pg1 homology to homo sapiens
CLUSTER_161	GRNLHQF11GYFEF	54	11	65	7.77806	protein
CLUSTER_162	GRNLHQF11GWZ64	41	24	65	1.41499	photosystem ii protein d1
CLUSTER_163	GRNLHQF11GWUGY	48	16	64	4.42406	protein
CLUSTER_164	GRNLHQF11GX9H4	47	16	63	4.22511	unknow protein
CLUSTER_165	GRNLHQF11GW0HX	32	30	62	0.0997328	chk1 checkpoint-like protein
CLUSTER_166	GRNLHQF11GU52K	24	38	62	0.404178	23s ribosomal rna
CLUSTER_167	GRNLHQF11GXHFV	43	19	62	2.67096	senescence-associated protein
CLUSTER_168	GRNLHQF11GXJN1	51	10	61	7.54042	hypothetical protein SORBIDRAFT_01g023641 [Sorghum bicolor]
CLUSTER_169	GRNLHQF11GYIVM	47	14	61	4.90175	protein
CLUSTER_170	GRNLHQF11GO4D0	43	17	60	3.17491	cytochrome p450 like_tbp
CLUSTER_171	GRNLHQF11GVFGJ	47	13	60	5.27498	uncharacterized protein
CLUSTER_172	GRNLHQF11GZEKS	60		60	19.5019	-
CLUSTER_173	GRNLHQF11GWO09	49	10	59	7.04874	protein
CLUSTER_174	GRNLHQF11GWC74	25	34	59	0.126019	ribulose- -bisphosphate carboxylase oxygenase large subunit
CLUSTER_175	GRNLHQF11GWXLL	39	19	58	2.03267	conserved protein
CLUSTER_176	GRNLHQF11GQ1BC	33	25	58	0.46382	ribulose- -bisphosphate carboxylase oxygenase large subunit
CLUSTER_177	GRNLHQF11GRHI7	37	20	57	1.55108	protein
CLUSTER_178	GRNLHQF11GY2IN	45	12	57	5.22572	10 kda secreted protein
CLUSTER_179	GRNLHQF11GQL90	43	13	56	4.41594	alternative oxidase
CLUSTER_180	GRNLHQF11GVZ51	21	35	56	0.476121	hypothetical protein SORBIDRAFT_01g024221 [Sorghum bicolor]
CLUSTER_181	GRNLHQF11GS8IA	25	29	54	0.00485391	protein
CLUSTER_182	GRNLHQF11GZTPE	17	36	53	1.10172	ribulose- -bisphosphate carboxylase oxygenase large subunit
CLUSTER_183	GRNLHQF11GUS0F	41	11	52	4.73472	unknown [Glycine max]
CLUSTER_184	GRNLHQF11G0DYR	31	21	52	0.686621	unknown [Glycine max]
CLUSTER_185	GRNLHQF11GYYTM	37	15	52	2.63311	unknown [Glycine max]
CLUSTER_186	GRNLHQF11GXMN5	42	9	51	5.83447	protein
CLUSTER_187	GRNLHQF11GTXNH	38	13	51	3.39587	-
CLUSTER_188	GRNLHQF11GWOT6	28	23	51	0.25554	uncharacterized protein
CLUSTER_189	GRNLHQF11GUHQQ	21	29	50	0.123596	photosystem ii 32 kda protein
CLUSTER_190	GRNLHQF11GZQ1P	44	5	49	8.67997	-
CLUSTER_191	GRNLHQF11GXKUN	36	13	49	3.00739	protein
CLUSTER_192	GRNLHQF10F99QE		49	49	13.636	-
CLUSTER_193	GRNLHQF11G0EGS	33	15	48	1.95307	senescence-associated protein
CLUSTER_194	GRNLHQF11GQ6R1	18	30	48	0.408104	ribulose- -bisphosphate carboxylase oxygenase large subunit
CLUSTER_195	GRNLHQF11GV758	19	29	48	0.252167	photosystem ii protein d1
CLUSTER_196	GRNLHQF11GRW1T	32	16	48	1.58472	hypothetical protein SORBIDRAFT_01g024221 [Sorghum bicolor]
CLUSTER_197	GRNLHQF11GST63	26	22	48	0.196132	protein
CLUSTER_198	GRNLHQF11GUVKL	27	20	47	0.420387	photosystem ii 32 kda protein
CLUSTER_199	GRNLHQF11GT9ZC	33	14	47	2.19019	protein
CLUSTER_200	GRNLHQF11G0FPK	30	17	47	1.12447	-
CLUSTER_201	GRNLHQF11GZLL8	37	9	46	4.65552	hypothetical protein SORBIDRAFT_0070s002020 [Sorghum bicolor]
CLUSTER_202	GRNLHQF11GQGK1	15	31	46	0.889053	ORF124 [Pinus koraiensis]
CLUSTER_203	GRNLHQF11GZTT5	39	7	46	6.10457	protein
CLUSTER_204	GRNLHQF11GPR47	36	10	46	4.02402	senescence-associated protein
CLUSTER_205	GRNLHQF11GZOEI	14	32	46	1.17932	ribulose- -bisphosphate carboxylase oxygenase large subunit
CLUSTER_206	GRNLHQF11GX0WX	30	16	46	1.29621	protein
CLUSTER_207	GRNLHQF11GUE5F	37	9	46	4.65552	senescence-associated protein
CLUSTER_208	GRNLHQF11G0B0C	22	23	45	0.00974161	lipoprotein
CLUSTER_209	GRNLHQF11GYH7K	32	13	45	2.27022	10 kda secreted protein
CLUSTER_210	GRNLHQF11GWSX3	21	24	45	0.00163179	ribulose- -bisphosphate carboxylase large subunit
CLUSTER_211	GRNLHQF11GPTPU	27	18	45	0.632157	23s ribosomal rna
CLUSTER_212	GRNLHQF11GZP8W	27	18	45	0.632157	hypothetical protein SORBIDRAFT_01g024221 [Sorghum bicolor]
CLUSTER_213	GRNLHQF09FM25K		44	44	12.2446	protein
CLUSTER_214	GRNLHQF11GXJZZ	32	12	44	2.54349	senescence-associated protein
CLUSTER_215	GRNLHQF11GSALR	29	14	43	1.5381	hypothetical protein VOLCADRAFT_84876 [Volvox carteri f. nagariensis]
CLUSTER_216	GRNLHQF11GVCVV	16	27	43	0.387818	senescence-associated protein
CLUSTER_217	GRNLHQF11GY4M6	17	26	43	0.228761	-
CLUSTER_218	GRNLHQF11GV7GJ	18	25	43	0.111973	-
CLUSTER_219	GRNLHQF11GU3B6	36	6	42	5.89017	hypothetical protein VITISV_012740 [Vitis vinifera]
CLUSTER_220	GRNLHQF11GWG0J	29	13	42	1.75796	photosystem ii 32 kda protein
CLUSTER_221	GRNLHQF11GSCHV	27	14	41	1.24033	leucine rich protein
CLUSTER_222	GRNLHQF11GV5EY	24	17	41	0.450177	photosystem ii protein d1
CLUSTER_223	GRNLHQF11GVNIA	26	15	41	0.931642	senescence-associated protein
CLUSTER_224	GRNLHQF11GUV1K	31	9	40	3.31854	-
CLUSTER_225	GRNLHQF11GYO8F	16	24	40	0.187953	photosystem ii 32 kda protein
CLUSTER_226	GRNLHQF11GUMNG	25	15	40	0.807543	photosystem ii protein d1
CLUSTER_227	GRNLHQF11GW3NR	30	9	39	3.10582	-
CLUSTER_228	GRNLHQF11GQCGG	16	23	39	0.135217	hypothetical protein SORBIDRAFT_01g024221 [Sorghum bicolor]
CLUSTER_229	GRNLHQF11GR9EA	28	11	39	2.08625	-
CLUSTER_230	GRNLHQF11GZJ3P	20	18	38	0.0935019	photosystem q protein
CLUSTER_231	GRNLHQF11GX7DD	26	12	38	1.49795	-
CLUSTER_232	GRNLHQF11GQO9G	27	11	38	1.90736	protein
CLUSTER_233	GRNLHQF11GSD78	18	20	38	1.0649e-05	-
CLUSTER_234	GRNLHQF11GYRT5	17	20	37	0.00601867	ribulose- -bisphosphate carboxylase oxygenase large subunit
CLUSTER_235	GRNLHQF11GTUT4	10	27	37	1.38739	-
CLUSTER_236	GRNLHQF11GTT9W	20	16	36	0.212831	ribulose- -bisphosphate carboxylase oxygenase large subunit
CLUSTER_237	GRNLHQF11GUZAL	17	19	36	2.511e-05	senescence-associated protein
CLUSTER_238	GRNLHQF11GSCY2	27	9	36	2.48854	conserved protein
CLUSTER_239	GRNLHQF11GWPGO	30	5	35	4.90848	senescence-associated protein
CLUSTER_240	GRNLHQF11GP8ZJ	27	7	34	3.21607	-
CLUSTER_241	GRNLHQF11GRHLE	18	16	34	0.0936806	protein
CLUSTER_242	GRNLHQF11GX0FM	26	8	34	2.62085	protein
CLUSTER_243	GRNLHQF11GXXYM	14	20	34	0.112266	-
CLUSTER_244	GRNLHQF11GRPB2	29	5	34	4.65145	chk1 checkpoint-like protein
CLUSTER_245	GRNLHQF11GO0UN	18	16	34	0.0936806	-
CLUSTER_246	GRNLHQF11GUPQH	31	2	33	7.35586	cell wall-associated hydrolase
CLUSTER_247	GRNLHQF11GVPKC	21	12	33	0.77091	hypothetical protein TRIADDRAFT_51202 [Trichoplax adhaerens]
CLUSTER_248	GRNLHQF11GZD6G	18	15	33	0.150167	pg1 homology to homo sapiens
CLUSTER_249	GRNLHQF11GRBUY	13	20	33	0.182029	psi p700 apoprotein a2
CLUSTER_250	GRNLHQF11GWQYP	23	10	33	1.46736	protein
CLUSTER_251	GRNLHQF11GV54V	18	15	33	0.150167	protein
CLUSTER_252	GRNLHQF11GW0GH	23	9	32	1.72342	senescence-associated protein
CLUSTER_253	GRNLHQF11GVZ4Y	19	13	32	0.406096	photosystem ii protein d1
CLUSTER_254	GRNLHQF11GRB4T	17	15	32	0.094023	conserved domain protein
CLUSTER_255	GRNLHQF11GT0SM	21	11	32	0.94393	uncharacterized protein
CLUSTER_256	GRNLHQF11GZUNF	20	11	31	0.80548	mCG50443 [Mus musculus]
CLUSTER_257	GRNLHQF11GYEQY	17	14	31	0.152748	protein
CLUSTER_258	GRNLHQF11GV5O6	13	18	31	0.0785097	pg1 homology to homo sapiens
CLUSTER_259	GRNLHQF11G0J01	26	4	30	4.44787	leucine rich protein
CLUSTER_260	GRNLHQF11GYH0S	21	9	30	1.37138	photosystem ii protein l
CLUSTER_261	GRNLHQF11GZVFL	16	14	30	0.0945791	conserved protein
CLUSTER_262	GRNLHQF11GTCEX	12	18	30	0.140964	photosystem ii d1 protein
CLUSTER_263	GRNLHQF11GY2L3	22	8	30	1.82136	protein
CLUSTER_264	GRNLHQF11GZG0Z	11	19	30	0.300777	protein
CLUSTER_265	GRNLHQF11GPTNR	14	16	30	0.00108786	protein
CLUSTER_266	GRNLHQF11GXZ78	16	13	29	0.15586	protein
CLUSTER_267	GRNLHQF11GS397	29		29	9.42591	hypothetical protein Ssol98_08391 [Sulfolobus solfataricus 98/2]
CLUSTER_268	GRNLHQF11GUHJU	25	4	29	4.18613	protein
CLUSTER_269	GRNLHQF11GU0PV	24	5	29	3.40256	unknown [Brugia malayi]
CLUSTER_270	GRNLHQF11GRBFO	17	12	29	0.323229	protein
CLUSTER_271	GRNLHQF11GR0OD	6	22	28	1.75426	unknown protein [Nicotiana tabacum]
CLUSTER_272	GRNLHQF11GRIPQ	23	5	28	3.16132	ac1147-like protein
CLUSTER_273	GRNLHQF11G00DI	19	9	28	1.04425	cell wall-associated hydrolase
CLUSTER_274	GRNLHQF11GWPET	16	12	28	0.235603	senescence-associated protein
CLUSTER_275	GRNLHQF11GVTC3	11	17	28	0.158731	-
CLUSTER_276	GRNLHQF11GZS7C	25	2	27	5.5861	protein
CLUSTER_277	GRNLHQF11GOXI0	21	6	27	2.28407	-
CLUSTER_278	GRNLHQF11GVS5R	22	5	27	2.92345	unknown [Glycine max]
CLUSTER_279	GRNLHQF11GSTVI	15	12	27	0.159624	hypothetical protein SORBIDRAFT_1514s002010 [Sorghum bicolor]
CLUSTER_280	GRNLHQF11GWKZE	21	6	27	2.28407	protein
CLUSTER_281	GRNLHQF11GUDDX	8	18	26	0.639714	senescence-associated protein
CLUSTER_282	GRNLHQF11GVLPW	12	14	26	0.00303917	protein
CLUSTER_283	GRNLHQF11GWYJA	18	8	26	1.10717	-
CLUSTER_284	GRNLHQF11GUBO0	16	10	26	0.459974	-
CLUSTER_285	GRNLHQF11GUQKJ	16	9	25	0.610677	senescence-associated protein
CLUSTER_286	GRNLHQF11GO7HC	23	2	25	5.00559	conserved hypothetical protein [Clostridium perfringens C str. JGS1495]
CLUSTER_287	GRNLHQF11GT0QJ	11	14	25	0.0239591	protein
CLUSTER_288	GRNLHQF11GQGSO	15	10	25	0.351198	-
CLUSTER_289	GRNLHQF11GXT64	20	5	25	2.45901	-
CLUSTER_290	GRNLHQF11GW98N	19	5	24	2.23312	10 kda secreted protein
CLUSTER_291	GRNLHQF11GQLF5	17	7	24	1.18178	cob yrinic acid -diamide adenosyltransferase
CLUSTER_292	GRNLHQF11GPDHZ	14	10	24	0.254021	ribulose- -bisphosphate carboxylase oxygenase large subunit
CLUSTER_293	GRNLHQF11GQ52R	11	13	24	0.00457482	ribulose- -bisphosphate carboxylase oxygenase large subunit
CLUSTER_294	GRNLHQF11GVY0H	18	6	24	1.65902	retrotransposon protein
CLUSTER_295	GRNLHQF11GSK66	13	11	24	0.098066	retrotransposon protein
CLUSTER_296	GRNLHQF11G0NGY	20	4	24	2.91754	protein
CLUSTER_297	GRNLHQF11GXRBX	23	1	24	5.94868	hypothetical protein SORBIDRAFT_0227s002010 [Sorghum bicolor]
CLUSTER_298	GRNLHQF11GREX5	14	9	23	0.369247	protein
CLUSTER_299	GRNLHQF11GRUII	15	8	23	0.648107	hypothetical protein CLOHIR_02084 [Clostridium hiranonis DSM 13275]
CLUSTER_300	GRNLHQF11GYN2Z	10	13	23	0.0295534	rna polymerase alpha subunit
CLUSTER_301	GRNLHQF11GWE54	13	10	23	0.16979	senescence-associated protein
CLUSTER_302	GRNLHQF11GT3W4	6	17	23	0.947847	senescence-associated protein
CLUSTER_303	GRNLHQF11GXJ18	14	9	23	0.369247	cytochrome b6
CLUSTER_304	GRNLHQF11GR91S	20	3	23	3.46771	hypothetical protein MELLADRAFT_95625 [Melampsora larici-populina 98AG31]
CLUSTER_305	GRNLHQF11GYZH1	22	1	23	5.64254	hypothetical protein SORBIDRAFT_1368s002010 [Sorghum bicolor]
CLUSTER_306	GRNLHQF11GT4MD	2	21	23	3.54299	senescence-associated protein
CLUSTER_307	GRNLHQF11GZ25Y	15	7	22	0.847228	conserved domain protein
CLUSTER_308	GRNLHQF11GUE7S	15	7	22	0.847228	protein
CLUSTER_309	GRNLHQF11GSACN	16	6	22	1.27175	leucine rich protein
CLUSTER_310	GRNLHQF11GZ76L	18	4	22	2.43356	hypothetical protein Bm1_07600 [Brugia malayi]
CLUSTER_311	GRNLHQF11GUS66	16	6	22	1.27175	protein
CLUSTER_312	GRNLHQF11GWKW9	18	4	22	2.43356	lipoprotein
CLUSTER_313	GRNLHQF11GYQCR	19	3	22	3.20484	hypothetical protein SORBIDRAFT_0285s002020 [Sorghum bicolor]
CLUSTER_314	GRNLHQF11GV8H7	7	15	22	0.473264	hypothetical protein SORBIDRAFT_01g024221 [Sorghum bicolor]
CLUSTER_315	GRNLHQF11GS29V	15	7	22	0.847228	senescence-associated protein
CLUSTER_316	GRNLHQF11GZW4R	4	17	21	1.59025	-
CLUSTER_317	GRNLHQF11GTKPP	11	10	21	0.0469184	-
CLUSTER_318	GRNLHQF11GZK4E	12	9	21	0.176702	photosystem ii cp43 chlorophyll apoprotein
CLUSTER_319	GRNLHQF11GZUBV	7	14	21	0.366095	atpase epsilon subunit
CLUSTER_320	GRNLHQF11GYDSL	13	8	21	0.391074	ribulose- -bisphosphate carboxylase oxygenase large subunit
CLUSTER_321	GRNLHQF11GO02H	8	13	21	0.157345	-
CLUSTER_322	GRNLHQF11GUWOC	6	14	20	0.54029	-
CLUSTER_323	GRNLHQF11GYVWE	7	13	20	0.269286	cytochrome b-559 alpha subunit
CLUSTER_324	GRNLHQF11GQ7BS	19	1	20	4.7296	protein
CLUSTER_325	GRNLHQF11GV7FM	16	4	20	1.96721	pg1 protein
CLUSTER_326	GRNLHQF11GUNXS	17	3	20	2.68879	senescence-associated protein
CLUSTER_327	GRNLHQF11GT407	17	3	20	2.68879	hypothetical protein SORBIDRAFT_1368s002010 [Sorghum bicolor]
CLUSTER_328	GRNLHQF11G0Z8J	7	13	20	0.269286	senescence-associated protein
CLUSTER_329	GRNLHQF11GYI8Z	13	7	20	0.549759	senescence-associated protein
CLUSTER_330	GRNLHQF11GVBUT	14	6	20	0.914255	-
CLUSTER_331	GRNLHQF11GVZ1W	6	14	20	0.54029	-
CLUSTER_332	GRNLHQF11GPW03	6	13	19	0.421757	-
CLUSTER_333	GRNLHQF11GZU7B	13	6	19	0.748976	protein
CLUSTER_334	GRNLHQF11GRIU1	14	5	19	1.18619	hypothetical protein Bm1_07600 [Brugia malayi]
CLUSTER_335	GRNLHQF11GWILG	6	13	19	0.421757	petb
CLUSTER_336	GRNLHQF11GWNE4	14	5	19	1.18619	leucine rich protein
CLUSTER_337	GRNLHQF11GYJPJ	8	11	19	0.0451166	photosystem ii protein d1
CLUSTER_338	GRNLHQF11GWU3L	9	10	19	5.325e-06	-
CLUSTER_339	GRNLHQF11GWOAH	6	13	19	0.421757	photosystem i p700 apoprotein a2
CLUSTER_340	GRNLHQF11GV8OB	12	7	19	0.417921	senescence-associated protein
CLUSTER_341	GRNLHQF11GUGIC	10	9	19	0.0467509	ribulose- -bisphosphate carboxylase oxygenase large subunit
CLUSTER_342	GRNLHQF11GSKHX	4	15	19	1.2277	protein
CLUSTER_343	GRNLHQF11GY5PV	8	11	19	0.0451166	-
CLUSTER_344	GRNLHQF11GW0UU	7	12	19	0.184193	protein
CLUSTER_345	GRNLHQF11GWT8Z	12	7	19	0.417921	-
CLUSTER_346	GRNLHQF11GRDV0	12	7	19	0.417921	cytochrome p450 like_tbp
CLUSTER_347	GRNLHQF11GZ2V9	18		18	5.85057	hypothetical protein Ssol98_08391 [Sulfolobus solfataricus 98/2]
CLUSTER_348	GRNLHQF11GUR95	13	5	18	0.998046	conserved protein
CLUSTER_349	GRNLHQF11GZEVY	9	9	18	0.0113154	unknown [Trichosanthes dioica]
CLUSTER_350	GRNLHQF11GQ5TC	13	5	18	0.998046	cytochrome b6
CLUSTER_351	GRNLHQF11GRTFP	8	10	18	0.0129245	conserved hypothetical protein [Anaerococcus tetradius ATCC 35098]
CLUSTER_352	GRNLHQF11GWPRF	15	3	18	2.18816	tar1_klula ame: full=protein tar1
CLUSTER_353	GRNLHQF11GRNII	10	8	18	0.106416	protein
CLUSTER_354	GRNLHQF11GSCRI	11	7	18	0.299447	-
CLUSTER_355	GRNLHQF11GXEHT	13	5	18	0.998046	-
CLUSTER_356	GRNLHQF11GQGAV	14	3	17	1.94482	protein
CLUSTER_357	GRNLHQF11GTUFE	11	6	17	0.451656	photosystem ii protein l
CLUSTER_358	GRNLHQF11GQUTO	15	2	17	2.75784	10 kda secreted protein
CLUSTER_359	GRNLHQF11GQ7MK	17		17	5.52553	conserved hypothetical protein [Pediculus humanus corporis]
CLUSTER_360	GRNLHQF11GPQWP	9	8	17	0.0468403	senescence-associated protein
CLUSTER_361	GRNLHQF11GR7ZC	8	9	17	9.4716e-05	-
CLUSTER_362	GRNLHQF11GT658	10	7	17	0.19637	senescence-associated protein
CLUSTER_363	GRNLHQF11GSL28	9	8	17	0.0468403	low quality protein: protein
CLUSTER_364	GRNLHQF11GREKX	13	4	17	1.31042	23s ribosomal rna
CLUSTER_365	GRNLHQF11GVSWD	16	1	17	3.82708	23s ribosomal rna
CLUSTER_366	GRNLHQF11GZX7H	14	3	17	1.94482	protein
CLUSTER_367	GRNLHQF11GSY1E	15	2	17	2.75784	conserved protein
CLUSTER_368	GRNLHQF11GXUPR	12	5	17	0.8192	hypothetical protein SERLA73DRAFT_67379 [Serpula lacrymans var. lacrymans S7.3]
CLUSTER_369	GRNLHQF11GP880	13	4	17	1.31042	leucine rich protein
CLUSTER_370	GRNLHQF11GQ0FU	16	1	17	3.82708	-
CLUSTER_371	GRNLHQF11GXZQP	11	5	16	0.651025	hypothetical protein precursor [Phillyrea latifolia]
CLUSTER_372	GRNLHQF11GWOFX	14	2	16	2.48894	retrotransposon protein
CLUSTER_373	GRNLHQF11GRSUG	3	13	16	1.23952	senescence-associated protein
CLUSTER_374	GRNLHQF11GZ0VV	4	12	16	0.732051	-
CLUSTER_375	GRNLHQF11GPWFK	6	10	16	0.136035	hypothetical protein OrniCp080 [Oryza nivara]
CLUSTER_376	GRNLHQF11GPZXG	15	1	16	3.52921	conserved protein
CLUSTER_377	GRNLHQF11GUEL1	12	4	16	1.10602	conserved protein
CLUSTER_378	GRNLHQF11GTZQR	11	5	16	0.651025	protein
CLUSTER_379	GRNLHQF11GXBER	16		16	5.2005	cytochrome p450 like_tbp
CLUSTER_380	GRNLHQF11GYRQO	12	4	16	1.10602	hypothetical protein VITISV_039385 [Vitis vinifera]
CLUSTER_381	GRNLHQF11GVGIP	11	5	16	0.651025	-
CLUSTER_382	GRNLHQF11GU256	11	5	16	0.651025	ribulose- -bisphosphate carboxylase large subunit
CLUSTER_383	GRNLHQF11GS5LR	6	9	15	0.0704822	maturase
CLUSTER_384	GRNLHQF11GVH8Y	6	9	15	0.0704822	photosystem ii protein i
CLUSTER_385	GRNLHQF11GZNH8	9	6	15	0.210719	photosystem ii cytochrome b559 alpha subunit
CLUSTER_386	GRNLHQF11GRLZN	6	9	15	0.0704822	senescence-associated protein
CLUSTER_387	GRNLHQF11GSEJC	7	8	15	0.00054393	senescence-associated protein
CLUSTER_388	GRNLHQF11GZA74	15		15	4.87547	photosystem ii d1 protein
CLUSTER_389	GRNLHQF11GXQWW	6	9	15	0.0704822	photosystem ii d1 protein
CLUSTER_390	GRNLHQF11GZBQ6	14	1	15	3.23315	PREDICTED: hypothetical protein [Bos taurus]
CLUSTER_391	GRNLHQF11GUY7E	13	2	15	2.22393	leucine rich protein
CLUSTER_392	GRNLHQF11GP9GR	11	4	15	0.91068	hypothetical protein VITISV_002825 [Vitis vinifera]
CLUSTER_393	GRNLHQF11GXV21	5	10	15	0.261497	ORF56e [Pinus koraiensis]
CLUSTER_394	GRNLHQF11GQ2TF	10	5	15	0.495225	10 kda secreted protein
CLUSTER_395	GRNLHQF11GS78T	11	4	15	0.91068	senescence-associated protein
CLUSTER_396	GRNLHQF11GVJJH	6	9	15	0.0704822	ribosomal protein l2
CLUSTER_397	GRNLHQF10F7ZEF		15	15	4.17429	-
CLUSTER_398	GRNLHQF11GWTRF	13	1	14	2.93917	conserved domain protein
CLUSTER_399	GRNLHQF11GRANJ	11	3	14	1.25109	protein
CLUSTER_400	GRNLHQF11GS4V2	14		14	4.55044	protein
CLUSTER_401	GRNLHQF11GTDQG	9	5	14	0.353952	-
CLUSTER_402	GRNLHQF11GX5Q0	6	8	14	0.0243101	petb
CLUSTER_403	GRNLHQF11GT0UT	9	5	14	0.353952	cell wall-associated hydrolase
CLUSTER_404	GRNLHQF11GRYAP	12	2	14	1.96339	hypothetical protein SORBIDRAFT_0070s002020 [Sorghum bicolor]
CLUSTER_405	GRNLHQF11GR7AG	9	5	14	0.353952	cell wall-associated hydrolase
CLUSTER_406	GRNLHQF11GYIMO	13	1	14	2.93917	protein
CLUSTER_407	GRNLHQF11GVFJF	14		14	4.55044	conserved hypothetical protein [Pediculus humanus corporis]
CLUSTER_408	GRNLHQF11GY3UO	9	5	14	0.353952	photosystem ii 32 kda protein
CLUSTER_409	GRNLHQF11GXWHF	12	2	14	1.96339	uncharacterized protein
CLUSTER_410	GRNLHQF11GQIOG	12	2	14	1.96339	protein
CLUSTER_411	GRNLHQF11GVNWC	8	6	14	0.117801	metallothionein-like protein
CLUSTER_412	GRNLHQF11GT2Z6	13	1	14	2.93917	-
CLUSTER_413	GRNLHQF11GO7FU	9	5	14	0.353952	protein
CLUSTER_414	GRNLHQF11GP6DX	12	2	14	1.96339	senescence-associated protein
CLUSTER_415	GRNLHQF11GU2CP	10	4	14	0.725905	chk1 checkpoint-like protein
CLUSTER_416	GRNLHQF11GU8S7	5	9	14	0.16697	protein
CLUSTER_417	GRNLHQF10GA10A		14	14	3.896	-
CLUSTER_418	GRNLHQF11GT40X	13	1	14	2.93917	protein
CLUSTER_419	GRNLHQF11GT0OL	1	12	13	2.13337	acrs-like protein
CLUSTER_420	GRNLHQF11GUTC4	4	9	13	0.319857	-
CLUSTER_421	GRNLHQF11GZ0E9	10	3	13	1.03527	uncharacterized protein
CLUSTER_422	GRNLHQF11GR0VE	10	3	13	1.03527	senescence-associated protein
CLUSTER_423	GRNLHQF11GW4M9	7	6	13	0.0482652	-
CLUSTER_424	GRNLHQF11GSMT9	10	3	13	1.03527	-
CLUSTER_425	GRNLHQF11GTHJB	7	6	13	0.0482652	conserved protein
CLUSTER_426	GRNLHQF11GU6QN	8	5	13	0.229987	ORF124 [Pinus koraiensis]
CLUSTER_427	GRNLHQF11GRPGD	8	5	13	0.229987	-
CLUSTER_428	GRNLHQF11GVDLJ	5	8	13	0.0897501	-
CLUSTER_429	GRNLHQF11GXQJO	9	4	13	0.553585	uncharacterized protein
CLUSTER_430	GRNLHQF11GOUSY	6	7	13	0.00151958	ribosomal protein l2
CLUSTER_431	GRNLHQF11GXNMI	5	8	13	0.0897501	-
CLUSTER_432	GRNLHQF11GZNTL	4	9	13	0.319857	protein
CLUSTER_433	GRNLHQF11GPDPP	12	1	13	2.64757	senescence-associated protein
CLUSTER_434	GRNLHQF11GYB8T	8	5	13	0.229987	photosystem ii d2 protein
CLUSTER_435	GRNLHQF11GTX4L	2	11	13	1.28732	ribulose- -bisphosphate carboxylase oxygenase large subunit
CLUSTER_436	GRNLHQF11GQTBL	12	1	13	2.64757	protein
CLUSTER_437	GRNLHQF11GWNSL	10	3	13	1.03527	lipoprotein
CLUSTER_438	GRNLHQF11GRM78	6	7	13	0.00151958	conserved protein
CLUSTER_439	GRNLHQF11GSJZD	11	2	13	1.70803	protein
CLUSTER_440	GRNLHQF11GZ7Q1	7	6	13	0.0482652	-
CLUSTER_441	GRNLHQF11GXWEL	8	5	13	0.229987	protein
CLUSTER_442	GRNLHQF12HEZSX	5	8	13	0.0897501	protein
CLUSTER_443	GRNLHQF11GSIR2	11	2	13	1.70803	cytochrome p450 like_tbp
CLUSTER_444	GRNLHQF11GUAQT	11	1	12	2.35878	10 kda secreted protein
CLUSTER_445	GRNLHQF11GVFIG	7	5	12	0.127011	conserved domain protein
CLUSTER_446	GRNLHQF11GSTJJ	6	6	12	0.00754361	protein
CLUSTER_447	GRNLHQF11GYERI	11	1	12	2.35878	hypothetical protein SORBIDRAFT_2432s002010 [Sorghum bicolor]
CLUSTER_448	GRNLHQF11GPD0G	11	1	12	2.35878	unknown [Glycine max]
CLUSTER_449	GRNLHQF11GTDRD	7	5	12	0.127011	photosystem ii cp43 chlorophyll apoprotein
CLUSTER_450	GRNLHQF11GYU4W	4	8	12	0.209197	photosystem ii 32 kda protein
CLUSTER_451	GRNLHQF11G0Z4D	2	10	12	1.08481	ribosomal protein l16
CLUSTER_452	GRNLHQF11GWY0I	7	5	12	0.127011	senescence-associated protein
CLUSTER_453	GRNLHQF11GTDF2	5	7	12	0.0335193	senescence-associated protein
CLUSTER_454	GRNLHQF11GO08Q	8	4	12	0.39618	ribulose- -bisphosphate carboxylase oxygenase small subunit
CLUSTER_455	GRNLHQF11GSNZN	2	10	12	1.08481	ribulose- -bisphosphate carboxylase oxygenase large subunit
CLUSTER_456	GRNLHQF11GVGLG	3	9	12	0.549038	pvs-trna-like protein
CLUSTER_457	GRNLHQF11GZTVE	8	4	12	0.39618	senescence-associated protein
CLUSTER_458	GRNLHQF11GVWLC	5	7	12	0.0335193	senescence-associated protein
CLUSTER_459	GRNLHQF11GSRPU	6	6	12	0.00754361	-
CLUSTER_460	GRNLHQF12HHRGB	3	9	12	0.549038	atpase epsilon subunit
CLUSTER_461	GRNLHQF11GVTD2	7	5	12	0.127011	-
CLUSTER_462	GRNLHQF11GZCA2	7	5	12	0.127011	glutamine synthetase
CLUSTER_463	GRNLHQF11GQSD3	8	4	12	0.39618	protein
CLUSTER_464	GRNLHQF11GXWXF	7	5	12	0.127011	ORF124 [Pinus koraiensis]
CLUSTER_465	GRNLHQF09FKA79		12	12	3.33943	-
CLUSTER_466	GRNLHQF11GWYCZ	8	4	12	0.39618	predicted protein [Trichoplax adhaerens]
CLUSTER_467	GRNLHQF10F49FS		12	12	3.33943	-
CLUSTER_468	GRNLHQF11GX968	5	6	11	0.00331011	protein
CLUSTER_469	GRNLHQF11GP7H2	9	2	11	1.21678	protein
CLUSTER_470	GRNLHQF11GXZCX	9	2	11	1.21678	unknown [Glycine max]
CLUSTER_471	GRNLHQF11GZ2UB	2	9	11	0.889558	atp synthase cf1 alpha subunit
CLUSTER_472	GRNLHQF11GVP8K	8	3	11	0.635873	unknown [Glycine max]
CLUSTER_473	GRNLHQF11GUCIB	2	9	11	0.889558	-
CLUSTER_474	GRNLHQF11GUD6A	8	3	11	0.635873	low quality protein: protein
CLUSTER_475	GRNLHQF11GSVL9	8	3	11	0.635873	conserved protein
CLUSTER_476	GRNLHQF11G0NYR	9	2	11	1.21678	retrotransposon protein
CLUSTER_477	GRNLHQF11GQS0V	7	4	11	0.25697	protein
CLUSTER_478	GRNLHQF11GY86W	2	9	11	0.889558	senescence-associated protein
CLUSTER_479	GRNLHQF11GVG3K	6	5	11	0.0500557	ribulose- -bisphosphate carboxylase oxygenase large subunit
CLUSTER_480	GRNLHQF11GVX06	6	5	11	0.0500557	protein
CLUSTER_481	GRNLHQF11GXFUU	7	4	11	0.25697	senescence-associated protein
CLUSTER_482	GRNLHQF11GRUVT	8	3	11	0.635873	LOW QUALITY PROTEIN: conserved hypothetical protein [Bacteroides sp. 2_1_33B]
CLUSTER_483	GRNLHQF11GZONQ	5	6	11	0.00331011	senescence-associated protein
CLUSTER_484	GRNLHQF11GZW0P	7	4	11	0.25697	conserved protein
CLUSTER_485	GRNLHQF11GW6TC	3	8	11	0.402145	ribulose- -bisphosphate carboxylase oxygenase large subunit
CLUSTER_486	GRNLHQF11GZCIM	7	4	11	0.25697	conserved hypothetical protein [Ricinus communis]
CLUSTER_487	GRNLHQF11GY57I	6	5	11	0.0500557	-
CLUSTER_488	GRNLHQF11GUV45	5	6	11	0.00331011	-
CLUSTER_489	GRNLHQF11GVEB2	10	1	11	2.07328	domain-containing protein
CLUSTER_490	GRNLHQF11GYUJ0	10	1	11	2.07328	protein
CLUSTER_491	GRNLHQF11GXD1Q	11		11	3.57535	pg1 homology to homo sapiens
CLUSTER_492	GRNLHQF11GTI6U	3	8	11	0.402145	-
CLUSTER_493	GRNLHQF11GVTCA	6	5	11	0.0500557	hypothetical chloroplast rf68
CLUSTER_494	GRNLHQF11GXM6B	7	4	11	0.25697	-
CLUSTER_495	GRNLHQF11GS8HH	9	2	11	1.21678	cytochrome p450 like_tbp
CLUSTER_496	GRNLHQF11GTM1G	4	7	11	0.116733	-
CLUSTER_497	GRNLHQF11GTA69	9	2	11	1.21678	-
CLUSTER_498	GRNLHQF09FMKW4		10	10	2.78286	predicted protein [Micromonas pusilla CCMP1545]
CLUSTER_499	GRNLHQF11GXNXS	7	3	10	0.457128	photosystem ii cp43 protein
CLUSTER_500	GRNLHQF11GZ077	9	1	10	1.79175	protein
CLUSTER_501	GRNLHQF11GSSN2	4	6	10	0.0469882	cytochrome b6
CLUSTER_502	GRNLHQF11GWPT5	3	7	10	0.270145	-
CLUSTER_503	GRNLHQF11GWI2T	4	6	10	0.0469882	protein
CLUSTER_504	GRNLHQF11GXDQT	3	7	10	0.270145	hypothetical protein VITISV_039385 [Vitis vinifera]
CLUSTER_505	GRNLHQF11GZRG8	7	3	10	0.457128	hypothetical protein HMPREF9489_0022 [Finegoldia magna SY403409CC001050417]
CLUSTER_506	GRNLHQF11GVP19	4	6	10	0.0469882	conserved protein
CLUSTER_507	GRNLHQF11GRYMZ	5	5	10	0.00628634	photosystem ii cp47 chlorophyll apoprotein
CLUSTER_508	GRNLHQF11GWNCO	5	5	10	0.00628634	photosystem ii 32 kda protein
CLUSTER_509	GRNLHQF11GW2CO	8	2	10	0.983603	pg1 protein
CLUSTER_510	GRNLHQF11GRR57	3	7	10	0.270145	predicted protein [Populus trichocarpa]
CLUSTER_511	GRNLHQF11GV8GN	4	6	10	0.0469882	plastid ribulose- -bisphosphate carboxylase oxygenase small subunit
CLUSTER_512	GRNLHQF11GR130	8	2	10	0.983603	conserved protein
CLUSTER_513	GRNLHQF11GUXFO	5	5	10	0.00628634	senescence-associated protein
CLUSTER_514	GRNLHQF11GU6MT	8	2	10	0.983603	protein
CLUSTER_515	GRNLHQF11GPY8G	7	3	10	0.457128	unknown [Glycine max]
CLUSTER_516	GRNLHQF11GZS5G	8	2	10	0.983603	hypothetical protein NitoCp040 [Nicotiana tomentosiformis]
CLUSTER_517	GRNLHQF11GXS9F	7	3	10	0.457128	retrotransposon protein
CLUSTER_518	GRNLHQF11GX3RT	4	6	10	0.0469882	hypothetical protein SORBIDRAFT_01g024170 [Sorghum bicolor]
CLUSTER_519	GRNLHQF11GWEEK	5	5	10	0.00628634	1-aminocyclopropane-1-carboxylate oxidase
CLUSTER_520	GRNLHQF11GVFP6	5	5	10	0.00628634	hypothetical protein SORBIDRAFT_01g024221 [Sorghum bicolor]
CLUSTER_521	GRNLHQF11GZTY9	8	2	10	0.983603	protein
CLUSTER_522	GRNLHQF11GUKFL	8	2	10	0.983603	-
CLUSTER_523	GRNLHQF11GU2V6	3	7	10	0.270145	senescence-associated protein
CLUSTER_524	GRNLHQF11GWUUZ	4	5	9	0.00646226	ORF61c [Pinus koraiensis]
CLUSTER_525	GRNLHQF11GSQ5D	7	2	9	0.761355	photosystem ii cp43 protein
CLUSTER_526	GRNLHQF11G0QWK	8	1	9	1.51507	tar1_klula ame: full=protein tar1
CLUSTER_527	GRNLHQF11GX4AD	9		9	2.92528	unknown [Zea mays]
CLUSTER_528	GRNLHQF11GW9YZ	9		9	2.92528	hypothetical protein Ssol98_08391 [Sulfolobus solfataricus 98/2]
CLUSTER_529	GRNLHQF11GVMDN	8	1	9	1.51507	senescence-associated protein
CLUSTER_530	GRNLHQF11GRFSL	8	1	9	1.51507	pg1 protein
CLUSTER_531	GRNLHQF11GWENX	4	5	9	0.00646226	atp synthase cf0 b subunit
CLUSTER_532	GRNLHQF11GS6G7	7	2	9	0.761355	pg1 homology to homo sapiens
CLUSTER_533	GRNLHQF11GTGFN	5	4	9	0.0532079	pg1 homology to homo sapiens
CLUSTER_534	GRNLHQF11GPRW1	4	5	9	0.00646226	photosystem ii 44 kda protein
CLUSTER_535	GRNLHQF11GVZK1	2	7	9	0.527627	ribulose- -bisphosphate carboxylase oxygenase large subunit
CLUSTER_536	GRNLHQF11GXA4J	6	3	9	0.297135	23s ribosomal rna
CLUSTER_537	GRNLHQF11GZL11	8	1	9	1.51507	protein
CLUSTER_538	GRNLHQF11GT6TF	9		9	2.92528	conserved hypothetical protein [Pediculus humanus corporis]
CLUSTER_539	GRNLHQF11G0D0M	2	7	9	0.527627	-
CLUSTER_540	GRNLHQF12HGGY1	6	3	9	0.297135	photosystem i p700 apoprotein a2
CLUSTER_541	GRNLHQF11GPQ97	6	3	9	0.297135	hypothetical protein SORBIDRAFT_01g024221 [Sorghum bicolor]
CLUSTER_542	GRNLHQF11G03K5	6	3	9	0.297135	retrotransposon protein
CLUSTER_543	GRNLHQF11GYC64	4	5	9	0.00646226	phosphorylase-like protein protein
CLUSTER_544	GRNLHQF11GP2KE	8	1	9	1.51507	pg1 homology to homo sapiens
CLUSTER_545	GRNLHQF11GXGCB	9		9	2.92528	conserved hypothetical protein [Anaerococcus tetradius ATCC 35098]
CLUSTER_546	GRNLHQF11GPDMW	7	2	9	0.761355	senescence-associated protein
CLUSTER_547	GRNLHQF11GZ44V	8	1	9	1.51507	-
CLUSTER_548	GRNLHQF11GWO9V	8	1	9	1.51507	ORF44l [Pinus koraiensis]
CLUSTER_549	GRNLHQF11GQVIP	6	3	9	0.297135	low quality protein: protein
CLUSTER_550	GRNLHQF11GOOMC	6	3	9	0.297135	-
CLUSTER_551	GRNLHQF11GXYZZ	7	2	9	0.761355	cytochrome p450 like_tbp
CLUSTER_552	GRNLHQF11GWMAI	5	4	9	0.0532079	hypothetical protein SORBIDRAFT_01g024221 [Sorghum bicolor]
CLUSTER_553	GRNLHQF11GTOGO	5	4	9	0.0532079	senescence-associated protein
CLUSTER_554	GRNLHQF12HDECJ	5	4	9	0.0532079	hypothetical protein SORBIDRAFT_01g024221 [Sorghum bicolor]
CLUSTER_555	GRNLHQF11GV2K0	4	5	9	0.00646226	-
CLUSTER_556	GRNLHQF11GVG7U	6	2	8	0.553008	cytochrome b6
CLUSTER_557	GRNLHQF11GTS51	5	3	8	0.161509	photosystem ii protein c
CLUSTER_558	GRNLHQF11GYV8V	6	2	8	0.553008	unknown [Glycine max]
CLUSTER_559	GRNLHQF11GVALZ	5	3	8	0.161509	transcript antisense to ribosomal rna protein
CLUSTER_560	GRNLHQF11GPKDB	1	7	8	0.963999	-
CLUSTER_561	GRNLHQF12HFP4K	6	2	8	0.553008	photosystem ii protein c
CLUSTER_562	GRNLHQF11GV737	4	4	8	0.00502907	pg1 protein
CLUSTER_563	GRNLHQF12HF3AY	1	7	8	0.963999	-
CLUSTER_564	GRNLHQF11G0DZ1	5	3	8	0.161509	leucine rich protein
CLUSTER_565	GRNLHQF11GTJVM	4	4	8	0.00502907	ribosomal protein s11
CLUSTER_566	GRNLHQF11GPXP8	4	4	8	0.00502907	cell wall-associated hydrolase
CLUSTER_567	GRNLHQF11GTKYI	4	4	8	0.00502907	photosystem ii protein c
CLUSTER_568	GRNLHQF11GTEND	6	2	8	0.553008	photosystem ii cp43 protein
CLUSTER_569	GRNLHQF11GZEDB	6	2	8	0.553008	phosphorylase-like protein protein
CLUSTER_570	GRNLHQF11GSYYR	4	4	8	0.00502907	protein
CLUSTER_571	GRNLHQF11GV70C	7	1	8	1.24447	uncharacterized protein
CLUSTER_572	GRNLHQF11GVS1L	7	1	8	1.24447	conserved protein
CLUSTER_573	GRNLHQF11GQDXZ	2	6	8	0.366025	high affinity inorganic phosphate transporter
CLUSTER_574	GRNLHQF11GUIE7	6	2	8	0.553008	-
CLUSTER_575	GRNLHQF11GXI34	7	1	8	1.24447	protein
CLUSTER_576	GRNLHQF11GYJMF	4	4	8	0.00502907	-
CLUSTER_577	GRNLHQF11G0DM5	3	5	8	0.0680173	photosystem i p700 apoprotein a2
CLUSTER_578	GRNLHQF11GR52R	3	5	8	0.0680173	ribulose- -bisphosphate carboxylase oxygenase large subunit
CLUSTER_579	GRNLHQF11G0TMA	6	2	8	0.553008	hypothetical protein MYCGRDRAFT_45280 [Mycosphaerella graminicola IPO323]
CLUSTER_580	GRNLHQF11GWE0L	3	5	8	0.0680173	ribulose- -bisphosphate carboxylase oxygenase large subunit
CLUSTER_581	GRNLHQF09FH3TY		8	8	2.22629	-
CLUSTER_582	GRNLHQF11GU3BO	3	5	8	0.0680173	hypothetical protein VITISV_039385 [Vitis vinifera]
CLUSTER_583	GRNLHQF11GSPUW	8		8	2.60025	chk1 checkpoint-like protein
CLUSTER_584	GRNLHQF11GUEL4	7	1	8	1.24447	cell wall-associated hydrolase
CLUSTER_585	GRNLHQF11GV43P	5	3	8	0.161509	cell wall-associated hydrolase
CLUSTER_586	GRNLHQF11GW0DX	1	7	8	0.963999	atp synthase beta subunit
CLUSTER_587	GRNLHQF09FHF4X		8	8	2.22629	-
CLUSTER_588	GRNLHQF11GUCF3	8		8	2.60025	protein
CLUSTER_589	GRNLHQF11GQTJ4	2	6	8	0.366025	1-aminocyclopropane-1-carboxylate oxidase
CLUSTER_590	GRNLHQF11GQ4FX	6	2	8	0.553008	protein
CLUSTER_591	GRNLHQF11GXPNX	8		8	2.60025	lipoprotein
CLUSTER_592	GRNLHQF11GYN9B	7	1	8	1.24447	hypothetical protein SORBIDRAFT_0070s002020 [Sorghum bicolor]
CLUSTER_593	GRNLHQF11GPATM	4	4	8	0.00502907	cytochrome p450 like_tbp
CLUSTER_594	GRNLHQF11GRUHW	2	6	8	0.366025	-
CLUSTER_595	GRNLHQF12HFZD2	2	6	8	0.366025	unknow protein
CLUSTER_596	GRNLHQF11GWOUN	6	2	8	0.553008	photosystem ii protein d1
CLUSTER_597	GRNLHQF09FR44D		8	8	2.22629	-
CLUSTER_598	GRNLHQF11GY5AW	6	2	8	0.553008	senescence-associated protein
CLUSTER_599	GRNLHQF10GEJ90		8	8	2.22629	-
CLUSTER_600	GRNLHQF12HA8K2	1	7	8	0.963999	cytochrome p450-like tbp protein
CLUSTER_601	GRNLHQF11GZNNF	4	4	8	0.00502907	cytochrome p450 like_tbp
CLUSTER_602	GRNLHQF12HHWZW	7	1	8	1.24447	-
CLUSTER_603	GRNLHQF11GUVDN	4	4	8	0.00502907	senescence-associated
CLUSTER_604	GRNLHQF10F7J26		8	8	2.22629	-
CLUSTER_605	GRNLHQF11GP3NW	3	5	8	0.0680173	-
CLUSTER_606	GRNLHQF11GXJFN	6	1	7	0.981696	protein
CLUSTER_607	GRNLHQF11GYUDF	5	2	7	0.362953	-
CLUSTER_608	GRNLHQF12HA3EO	2	5	7	0.222716	nadh dehydrogenase subunit 1
CLUSTER_609	GRNLHQF11GPTCT	5	2	7	0.362953	photosystem ii protein d2
CLUSTER_610	GRNLHQF11GS5FX	3	4	7	0.0121551	petb
CLUSTER_611	GRNLHQF11GQD4V	6	1	7	0.981696	senescence-associated protein
CLUSTER_612	GRNLHQF11GSQH2	3	4	7	0.0121551	conserved protein
CLUSTER_613	GRNLHQF11GXTQG	5	2	7	0.362953	ORF137 [Pinus koraiensis]
CLUSTER_614	GRNLHQF11GZVLU	2	5	7	0.222716	photosystem i p700 apoprotein a2
CLUSTER_615	GRNLHQF11GXKIL	3	4	7	0.0121551	cell wall-associated hydrolase
CLUSTER_616	GRNLHQF09FJSU8		7	7	1.948	hypothetical protein VITISV_020092 [Vitis vinifera]
CLUSTER_617	GRNLHQF11GOOLK	3	4	7	0.0121551	10 kda secreted protein
CLUSTER_618	GRNLHQF11GVX97	7		7	2.27522	chk1 checkpoint-like protein
CLUSTER_619	GRNLHQF11GQ8A3	3	4	7	0.0121551	photosystem i p700 apoprotein a2
CLUSTER_620	GRNLHQF11GUNMU	7		7	2.27522	hypothetical protein LOC310926 [Rattus norvegicus]
CLUSTER_621	GRNLHQF11GT04E	2	5	7	0.222716	ribosomal protein s18
CLUSTER_622	GRNLHQF11GWH82	3	4	7	0.0121551	uncharacterized protein
CLUSTER_623	GRNLHQF11GQWRW	3	4	7	0.0121551	photosystem ii cp43 protein
CLUSTER_624	GRNLHQF12HAVY8	7		7	2.27522	hypothetical protein SORBIDRAFT_2432s002010 [Sorghum bicolor]
CLUSTER_625	GRNLHQF11GPJO9	4	3	7	0.0589007	senescence-associated protein
CLUSTER_626	GRNLHQF12HISLO	3	4	7	0.0121551	conserved protein
CLUSTER_627	GRNLHQF12HCKNV	2	5	7	0.222716	-
CLUSTER_628	GRNLHQF12HCNN7	5	2	7	0.362953	photosystem ii d1 protein
CLUSTER_629	GRNLHQF11GWX7R	5	2	7	0.362953	hypothetical protein [uncultured delta proteobacterium HF0770_45N15]
CLUSTER_630	GRNLHQF11GXZMG	5	2	7	0.362953	ac1147-like protein
CLUSTER_631	GRNLHQF11GVAU7	4	3	7	0.0589007	ribosomal protein s19
CLUSTER_632	GRNLHQF11GV123	2	5	7	0.222716	atp synthase beta subunit
CLUSTER_633	GRNLHQF09FQ1JZ		7	7	1.948	-
CLUSTER_634	GRNLHQF11GX593	4	3	7	0.0589007	conserved protein
CLUSTER_635	GRNLHQF11GR043	3	4	7	0.0121551	hypothetical protein HG1285_03318 [Hydrogenivirga sp. 128-5-R1-1]
CLUSTER_636	GRNLHQF11GSUGW	5	2	7	0.362953	-
CLUSTER_637	GRNLHQF11GSSRN	3	4	7	0.0121551	senescence-associated protein
CLUSTER_638	GRNLHQF11GWGAK	7		7	2.27522	senescence-associated protein
CLUSTER_639	GRNLHQF11GQ9DM	5	2	7	0.362953	photosystem ii cp43 chlorophyll apoprotein
CLUSTER_640	GRNLHQF11GTHLW	2	5	7	0.222716	protein
CLUSTER_641	GRNLHQF12HETHW	2	5	7	0.222716	-
CLUSTER_642	GRNLHQF12HFI0E	2	5	7	0.222716	-
CLUSTER_643	GRNLHQF11GU6OR	5	2	7	0.362953	atpase beta subunit
CLUSTER_644	GRNLHQF11GYAP2	2	5	7	0.222716	protein
CLUSTER_645	GRNLHQF11GQ7U9	6	1	7	0.981696	protein
CLUSTER_646	GRNLHQF11GUFG5	4	3	7	0.0589007	senescence-associated protein
CLUSTER_647	GRNLHQF12HE9BS	3	4	7	0.0121551	protein
CLUSTER_648	GRNLHQF11GTDHY	6	1	7	0.981696	unknown [Glycine max]
CLUSTER_649	GRNLHQF12HLJAC	4	3	7	0.0589007	protein
CLUSTER_650	GRNLHQF11GSH8G	5	2	7	0.362953	lipid transfer protein
CLUSTER_651	GRNLHQF11GSMJU	4	3	7	0.0589007	photosystem i p700 apoprotein a2
CLUSTER_652	GRNLHQF12HIZMX	1	6	7	0.747968	ribosomal protein l14
CLUSTER_653	GRNLHQF11GP6E8	1	6	7	0.747968	senescence-associated protein
CLUSTER_654	GRNLHQF11GZNSH	5	2	7	0.362953	form ib ribulose- -bisphosphate carboxylase oxygenase large subunit
CLUSTER_655	GRNLHQF11GUO2O	6	1	7	0.981696	senescence-associated protein
CLUSTER_656	GRNLHQF11GSWV4	6	1	7	0.981696	conserved hypothetical protein [Pediculus humanus corporis]
CLUSTER_657	GRNLHQF11GRBZX	3	4	7	0.0121551	-
CLUSTER_658	GRNLHQF11GUHL1	4	3	7	0.0589007	protein
CLUSTER_659	GRNLHQF11GR8KF	6	1	7	0.981696	-
CLUSTER_660	GRNLHQF09FNPQ0		7	7	1.948	-
CLUSTER_661	GRNLHQF11GZ55D	5	2	7	0.362953	hypothetical protein NEMVEDRAFT_v1g157542 [Nematostella vectensis]
CLUSTER_662	GRNLHQF11GQFPQ	6	1	7	0.981696	protein
CLUSTER_663	GRNLHQF11GTQ1J	6	1	7	0.981696	protein
CLUSTER_664	GRNLHQF11GQJUV	7		7	2.27522	-
CLUSTER_665	GRNLHQF11GRZY6	4	3	7	0.0589007	protein
CLUSTER_666	GRNLHQF12HHU9Z	1	6	7	0.747968	protein
CLUSTER_667	GRNLHQF12HC67C	1	6	7	0.747968	protein
CLUSTER_668	GRNLHQF11GSZN2	1	6	7	0.747968	protein
CLUSTER_669	GRNLHQF12HMFTH	2	5	7	0.222716	-
CLUSTER_670	GRNLHQF11GXMJE	2	5	7	0.222716	-
CLUSTER_671	GRNLHQF11GPW3L	4	3	7	0.0589007	-
CLUSTER_672	GRNLHQF12HJ70N	1	5	6	0.542403	ribosomal protein s7
CLUSTER_673	GRNLHQF11GWYAO	4	2	6	0.19809	conserved domain protein
CLUSTER_674	GRNLHQF11GSFJ0	2	4	6	0.104599	-
CLUSTER_675	GRNLHQF11GU7AB	2	4	6	0.104599	rps16 protein
CLUSTER_676	GRNLHQF11GWWUM	4	2	6	0.19809	-
CLUSTER_677	GRNLHQF11GTERK	3	3	6	0.0037718	-
CLUSTER_678	GRNLHQF11GPSZZ	6		6	1.95019	protein
CLUSTER_679	GRNLHQF11GQQEN	6		6	1.95019	protein
CLUSTER_680	GRNLHQF11GXUI0	4	2	6	0.19809	psi reaction center subunit iii
CLUSTER_681	GRNLHQF09FQTVK		6	6	1.66971	nadh dehydrogenase 19 kda subunit
CLUSTER_682	GRNLHQF11GUJYA	3	3	6	0.0037718	ORF137 [Pinus koraiensis]
CLUSTER_683	GRNLHQF11GY30B	3	3	6	0.0037718	conserved protein
CLUSTER_684	GRNLHQF11GTMXD	5	1	6	0.729386	conserved protein
CLUSTER_685	GRNLHQF11GVCM4	5	1	6	0.729386	photosystem ii protein d2
CLUSTER_686	GRNLHQF11GZ77K	5	1	6	0.729386	atpase beta subunit
CLUSTER_687	GRNLHQF11GYI4G	4	2	6	0.19809	protein
CLUSTER_688	GRNLHQF11G0B5L	5	1	6	0.729386	photosystem ii protein c
CLUSTER_689	GRNLHQF11GZ3XB	2	4	6	0.104599	ribulose- -bisphosphate carboxylase oxygenase large subunit
CLUSTER_690	GRNLHQF11GXDWF	3	3	6	0.0037718	photosystem ii 32 kda protein
CLUSTER_691	GRNLHQF11GXNC8	5	1	6	0.729386	conserved protein
CLUSTER_692	GRNLHQF11GYZUZ	4	2	6	0.19809	hypothetical protein G11MC16DRAFT_3625 [Geobacillus sp. G11MC16]
CLUSTER_693	GRNLHQF11GUMND	6		6	1.95019	hypothetical protein G11MC16DRAFT_3625 [Geobacillus sp. G11MC16]
CLUSTER_694	GRNLHQF11GY51X	2	4	6	0.104599	ribosomal protein l33
CLUSTER_695	GRNLHQF11GV9WH	4	2	6	0.19809	unknown [Zea mays]
CLUSTER_696	GRNLHQF11GY7FP	2	4	6	0.104599	nadh-plastoquinone oxidoreductase subunit 4
CLUSTER_697	GRNLHQF12HHAUI	2	4	6	0.104599	photosystem ii protein d2
CLUSTER_698	GRNLHQF11GU4NE	3	3	6	0.0037718	ribulose- -bisphosphate carboxylase oxygenase large subunit
CLUSTER_699	GRNLHQF11GR1XS	1	5	6	0.542403	protein
CLUSTER_700	GRNLHQF11GXZKB	6		6	1.95019	conserved protein
CLUSTER_701	GRNLHQF11GRVIW	4	2	6	0.19809	-
CLUSTER_702	GRNLHQF11GYO6R	6		6	1.95019	conserved protein
CLUSTER_703	GRNLHQF11GWU78	2	4	6	0.104599	protein
CLUSTER_704	GRNLHQF11GWDU8	3	3	6	0.0037718	protein
CLUSTER_705	GRNLHQF11GXJAQ	3	3	6	0.0037718	cytochrome f
CLUSTER_706	GRNLHQF11GTHYE	4	2	6	0.19809	plastidic aldolase
CLUSTER_707	GRNLHQF11GSPA3	2	4	6	0.104599	atpase subunit 1
CLUSTER_708	GRNLHQF11G0Z2O	3	3	6	0.0037718	atpase subunit 1
CLUSTER_709	GRNLHQF09FKXKF		6	6	1.66971	heat shock protein 70
CLUSTER_710	GRNLHQF11G0GDW	4	2	6	0.19809	glycine-rich rna-binding protein
CLUSTER_711	GRNLHQF11GRHQZ	6		6	1.95019	uncharacterized protein
CLUSTER_712	GRNLHQF11GXIUV	2	4	6	0.104599	senescence-associated protein
CLUSTER_713	GRNLHQF11GTI8X	2	4	6	0.104599	ORF124 [Pinus koraiensis]
CLUSTER_714	GRNLHQF11GZHCK	2	4	6	0.104599	-
CLUSTER_715	GRNLHQF11GVGW0	2	4	6	0.104599	photosystem i p700 apoprotein a2
CLUSTER_716	GRNLHQF12HB8J5	2	4	6	0.104599	senescence-associated protein
CLUSTER_717	GRNLHQF11GXZW3	3	3	6	0.0037718	nadh dehydrogenase subunit 1
CLUSTER_718	GRNLHQF11GYN6H	2	4	6	0.104599	cell wall-associated hydrolase
CLUSTER_719	GRNLHQF11GQ8CU	5	1	6	0.729386	hypothetical protein SORBIDRAFT_0016s002040 [Sorghum bicolor]
CLUSTER_720	GRNLHQF11GZKAM	4	2	6	0.19809	photosystem i assembly protein ycf3
CLUSTER_721	GRNLHQF11GZRKU	2	4	6	0.104599	acc oxidase
CLUSTER_722	GRNLHQF11GUS2W	5	1	6	0.729386	cell wall-associated hydrolase
CLUSTER_723	GRNLHQF11GPDHM	2	4	6	0.104599	cytochrome b6 f complex subunit iv
CLUSTER_724	GRNLHQF11GS96R	2	4	6	0.104599	maturase k
CLUSTER_725	GRNLHQF11GWJFE	4	2	6	0.19809	protein
CLUSTER_726	GRNLHQF12HDHIS	3	3	6	0.0037718	ribulose- -bisphosphate carboxylase oxygenase large subunit
CLUSTER_727	GRNLHQF09FR61R		6	6	1.66971	uncharacterized protein
CLUSTER_728	GRNLHQF11GSTAQ	5	1	6	0.729386	photosystem ii protein d1
CLUSTER_729	GRNLHQF11GW5J9	3	3	6	0.0037718	-
CLUSTER_730	GRNLHQF11GTAMY	5	1	6	0.729386	-
CLUSTER_731	GRNLHQF11GU7X6	5	1	6	0.729386	hemoglobin subunit alpha-2
CLUSTER_732	GRNLHQF11GUM3R	6		6	1.95019	low quality protein: protein
CLUSTER_733	GRNLHQF11GPRDQ	5	1	6	0.729386	hypothetical protein SORBIDRAFT_01g024221 [Sorghum bicolor]
CLUSTER_734	GRNLHQF11GTUL0	6		6	1.95019	senescence-associated protein
CLUSTER_735	GRNLHQF11GQ6ED	2	4	6	0.104599	-
CLUSTER_736	GRNLHQF11G0AO9	5	1	6	0.729386	retrotransposon protein
CLUSTER_737	GRNLHQF11GQMRM	5	1	6	0.729386	pg1 homology to homo sapiens
CLUSTER_738	GRNLHQF11GZ5SL	5	1	6	0.729386	unknown [Glycine max]
CLUSTER_739	GRNLHQF11GWOPG	5	1	6	0.729386	-
CLUSTER_740	GRNLHQF11GZ599	6		6	1.95019	protein
CLUSTER_741	GRNLHQF11GUJG5	2	4	6	0.104599	senescence-associated protein
CLUSTER_742	GRNLHQF11GS2MT	5	1	6	0.729386	hypothetical protein SORBIDRAFT_05g016477 [Sorghum bicolor]
CLUSTER_743	GRNLHQF11GQ48Y	3	3	6	0.0037718	hypothetical protein SORBIDRAFT_03g020186 [Sorghum bicolor]
CLUSTER_744	GRNLHQF11GW6I1	4	2	6	0.19809	protein
CLUSTER_745	GRNLHQF11GZIDK	5	1	6	0.729386	hypothetical protein [uncultured gamma proteobacterium EB750_07C09]
CLUSTER_746	GRNLHQF11GXN6V	6		6	1.95019	-
CLUSTER_747	GRNLHQF11GPAA0	6		6	1.95019	-
CLUSTER_748	GRNLHQF09FQOXE		5	5	1.39143	transcript antisense to ribosomal rna protein
CLUSTER_749	GRNLHQF11GYU61	3	2	5	0.0702397	cytochrome b6
CLUSTER_750	GRNLHQF12HKGHN	1	4	5	0.351565	ribosomal protein l2
CLUSTER_751	GRNLHQF12HKWVE	2	3	5	0.0234941	uncharacterized protein
CLUSTER_752	GRNLHQF11GQJFW	1	4	5	0.351565	-
CLUSTER_753	GRNLHQF11GWDY3	1	4	5	0.351565	protein
CLUSTER_754	GRNLHQF11GQXT0	1	4	5	0.351565	hypothetical protein VITISV_009275 [Vitis vinifera]
CLUSTER_755	GRNLHQF11GTJT6	4	1	5	0.491802	conserved protein
CLUSTER_756	GRNLHQF11GT1KM	1	4	5	0.351565	photosystem ii phosphoprotein
CLUSTER_757	GRNLHQF11GUS3A	4	1	5	0.491802	ORF137 [Pinus koraiensis]
CLUSTER_758	GRNLHQF12HFLY8	1	4	5	0.351565	nadp-dependent d-sorbitol-6-phosphate dehydrogenase
CLUSTER_759	GRNLHQF11GYWSS	4	1	5	0.491802	-
CLUSTER_760	GRNLHQF11GYDCM	4	1	5	0.491802	senescence-associated protein
CLUSTER_761	GRNLHQF12HJ79E	2	3	5	0.0234941	photosystem ii protein i
CLUSTER_762	GRNLHQF11GYWNU	4	1	5	0.491802	10 kda secreted protein
CLUSTER_763	GRNLHQF11GOUZS	3	2	5	0.0702397	ORF64c [Pinus koraiensis]
CLUSTER_764	GRNLHQF11GY58P	2	3	5	0.0234941	phosphorylase-like protein protein
CLUSTER_765	GRNLHQF11GWXSO	3	2	5	0.0702397	iron superoxide dismutase
CLUSTER_766	GRNLHQF11GZK7P	2	3	5	0.0234941	hypothetical protein [Arachis diogoi]
CLUSTER_767	GRNLHQF11GS21S	4	1	5	0.491802	senescence-associated protein
CLUSTER_768	GRNLHQF09FQPF0		5	5	1.39143	ribosomal protein s2
CLUSTER_769	GRNLHQF12HH3VF	2	3	5	0.0234941	-
CLUSTER_770	GRNLHQF11GQ9WV	5		5	1.62516	protein
CLUSTER_771	GRNLHQF12HDAEG	1	4	5	0.351565	bark storage protein
CLUSTER_772	GRNLHQF12HHLIJ	2	3	5	0.0234941	predicted protein [Populus trichocarpa]
CLUSTER_773	GRNLHQF11GR8LU	4	1	5	0.491802	conserved protein
CLUSTER_774	GRNLHQF11GWLSR	3	2	5	0.0702397	leucine rich protein
CLUSTER_775	GRNLHQF11GTRUB	3	2	5	0.0702397	chloroplast hypothetical protein [Zea mays subsp. mays]
CLUSTER_776	GRNLHQF09FM2ZX		5	5	1.39143	atpase i subunit
CLUSTER_777	GRNLHQF11GRVV0	2	3	5	0.0234941	cyclophilin
CLUSTER_778	GRNLHQF11GT30W	2	3	5	0.0234941	cytochrome oxidase subunit 1
CLUSTER_779	GRNLHQF11GS608	3	2	5	0.0702397	thiazole biosynthetic enzyme
CLUSTER_780	GRNLHQF11GPTAB	4	1	5	0.491802	10 kda secreted protein
CLUSTER_781	GRNLHQF12HFE1U	3	2	5	0.0702397	phosphorylase-like protein protein
CLUSTER_782	GRNLHQF09FO57L		5	5	1.39143	protein
CLUSTER_783	GRNLHQF11GPW41	4	1	5	0.491802	protein
CLUSTER_784	GRNLHQF11GQRZX	3	2	5	0.0702397	hypothetical chloroplast rf68
CLUSTER_785	GRNLHQF11GVG8A	4	1	5	0.491802	unnamed protein product [Ostreococcus tauri]
CLUSTER_786	GRNLHQF11GZUQT	5		5	1.62516	hypothetical protein G11MC16DRAFT_3625 [Geobacillus sp. G11MC16]
CLUSTER_787	GRNLHQF11GPXMZ	2	3	5	0.0234941	photosystem ii d2 protein
CLUSTER_788	GRNLHQF11GTO4L	1	4	5	0.351565	atp synthase cf0 b subunit
CLUSTER_789	GRNLHQF12HBECP	2	3	5	0.0234941	protein
CLUSTER_790	GRNLHQF11GT644	2	3	5	0.0234941	beta-glucosidase [Olea europaea subsp. europaea]
CLUSTER_791	GRNLHQF11GPUVP	4	1	5	0.491802	protein
CLUSTER_792	GRNLHQF11GU7JF	4	1	5	0.491802	senescence-associated protein
CLUSTER_793	GRNLHQF11GUBWU	3	2	5	0.0702397	ribosomal protein l14
CLUSTER_794	GRNLHQF11GY299	1	4	5	0.351565	-
CLUSTER_795	GRNLHQF12HBC1M	3	2	5	0.0702397	ribulose- -bisphosphate carboxylase large subunit
CLUSTER_796	GRNLHQF12HHGR2	3	2	5	0.0702397	photosystem i assembly protein ycf4
CLUSTER_797	GRNLHQF11GZK6A	5		5	1.62516	senescence-associated protein
CLUSTER_798	GRNLHQF11GWKLE	5		5	1.62516	bgl33_orysj ame: full=probable inactive beta-glucosidase 33 short=os9bglu33 flags: precursor
CLUSTER_799	GRNLHQF11GUZ16	5		5	1.62516	protein
CLUSTER_800	GRNLHQF11GTI3F	5		5	1.62516	unknown [Glycine max]
CLUSTER_801	GRNLHQF11GYM8P	2	3	5	0.0234941	psi j-protein
CLUSTER_802	GRNLHQF11GZ94S	3	2	5	0.0702397	pg1 protein
CLUSTER_803	GRNLHQF11GXA96	3	2	5	0.0702397	glycine hydroxymethyltransferase
CLUSTER_804	GRNLHQF12HC5HA	2	3	5	0.0234941	atp synthase cf0 b subunit
CLUSTER_805	GRNLHQF11GZRPX	5		5	1.62516	protein
CLUSTER_806	GRNLHQF11GY737	3	2	5	0.0702397	cell wall-associated hydrolase
CLUSTER_807	GRNLHQF11GS0GH	5		5	1.62516	glycine cleavage system protein h
CLUSTER_808	GRNLHQF12HKJW2	3	2	5	0.0702397	hypothetical protein NitoCp022 [Nicotiana tomentosiformis]
CLUSTER_809	GRNLHQF09FNP2F		5	5	1.39143	-
CLUSTER_810	GRNLHQF12HKW3C	1	4	5	0.351565	senescence-associated protein
CLUSTER_811	GRNLHQF12HGJP1	1	4	5	0.351565	photosystem i subunit ix
CLUSTER_812	GRNLHQF11GQF2Y	5		5	1.62516	partial
CLUSTER_813	GRNLHQF12HF00I	1	4	5	0.351565	ORF137 [Pinus koraiensis]
CLUSTER_814	GRNLHQF12HE92S	3	2	5	0.0702397	cytochrome p450 like_tbp
CLUSTER_815	GRNLHQF11GVJA4	2	3	5	0.0234941	-
CLUSTER_816	GRNLHQF11GW2DK	2	3	5	0.0234941	ycf1 protein
CLUSTER_817	GRNLHQF11GXEPO	3	2	5	0.0702397	cytochrome p450
CLUSTER_818	GRNLHQF11GO69W	4	1	5	0.491802	protein
CLUSTER_819	GRNLHQF11G0D49	3	2	5	0.0702397	-
CLUSTER_820	GRNLHQF12HBELH	2	3	5	0.0234941	phosphorylase-like protein protein
CLUSTER_821	GRNLHQF11GUBVD	5		5	1.62516	protein
CLUSTER_822	GRNLHQF11GXAEE	5		5	1.62516	leucine rich protein
CLUSTER_823	GRNLHQF11GU2WN	4	1	5	0.491802	senescence-associated protein
CLUSTER_824	GRNLHQF12HKZFH	1	4	5	0.351565	unknown protein [Nicotiana tabacum]
CLUSTER_825	GRNLHQF11GRBAB	2	3	5	0.0234941	hypothetical protein SORBIDRAFT_01g024221 [Sorghum bicolor]
CLUSTER_826	GRNLHQF11GTCTU	2	3	5	0.0234941	photosystem i subunit b
CLUSTER_827	GRNLHQF11GQE67	2	3	5	0.0234941	photosystem q protein
CLUSTER_828	GRNLHQF11GX3BW	2	3	5	0.0234941	hypothetical protein SORBIDRAFT_01g024221 [Sorghum bicolor]
CLUSTER_829	GRNLHQF11GO4NH	1	4	5	0.351565	1-aminocyclopropane-1-carboxylate oxidase
CLUSTER_830	GRNLHQF10GANNO		5	5	1.39143	hypothetical protein SORBIDRAFT_09g017230 [Sorghum bicolor]
CLUSTER_831	GRNLHQF11GYU5E	3	2	5	0.0702397	-
CLUSTER_832	GRNLHQF11GRYSQ	3	2	5	0.0702397	ribosomal protein l16
CLUSTER_833	GRNLHQF12HK5IL	3	2	5	0.0702397	hypothetical protein SORBIDRAFT_05g016450 [Sorghum bicolor]
CLUSTER_834	GRNLHQF11GULRU	3	2	5	0.0702397	photosystem i p700 chlorophyll a apoprotein a2
CLUSTER_835	GRNLHQF11GUW8X	5		5	1.62516	beta-glucosidase
CLUSTER_836	GRNLHQF11GQ3EO	3	2	5	0.0702397	senescence-associated protein
CLUSTER_837	GRNLHQF11GYF3E	3	2	5	0.0702397	atpase subunit 1
CLUSTER_838	GRNLHQF12HKDDS	5		5	1.62516	unknown [Glycine max]
CLUSTER_839	GRNLHQF12HHQ94	2	3	5	0.0234941	-
CLUSTER_840	GRNLHQF11GUNL8	1	4	5	0.351565	ribosomal protein s7
CLUSTER_841	GRNLHQF11GYFO6	1	4	5	0.351565	senescence-associated protein
CLUSTER_842	GRNLHQF10GAHB0		5	5	1.39143	-
CLUSTER_843	GRNLHQF09FQYVW		5	5	1.39143	-
CLUSTER_844	GRNLHQF12HIKOR	3	2	5	0.0702397	cytochrome p450-like tbp protein
CLUSTER_845	GRNLHQF11GQWEE	3	2	5	0.0702397	protein
CLUSTER_846	GRNLHQF11GTWJA	4	1	5	0.491802	phosphoglycerate kinase
CLUSTER_847	GRNLHQF11GWQP9	3	2	5	0.0702397	protein
CLUSTER_848	GRNLHQF11GQTJJ	3	2	5	0.0702397	-
CLUSTER_849	GRNLHQF09FJR8N		5	5	1.39143	ribulose- -bisphosphate carboxylase oxygenase large subunit
CLUSTER_850	GRNLHQF11GZB0Y	3	2	5	0.0702397	-
CLUSTER_851	GRNLHQF11GSLX3	5		5	1.62516	hypothetical protein SORBIDRAFT_0016s002040 [Sorghum bicolor]
CLUSTER_852	GRNLHQF11GQTEV	3	2	5	0.0702397	senescence-associated protein
CLUSTER_853	GRNLHQF11GWYVO	2	3	5	0.0234941	cytochrome p450-like tbp protein
CLUSTER_854	GRNLHQF10GACNN		5	5	1.39143	-
CLUSTER_855	GRNLHQF11GVSYZ	5		5	1.62516	-
CLUSTER_856	GRNLHQF11GVAEK	3	1	4	0.276504	hypothetical protein SORBIDRAFT_0070s002020 [Sorghum bicolor]
CLUSTER_857	GRNLHQF12HE1JQ	1	3	4	0.183013	cytochrome b6 f complex subunit iv
CLUSTER_858	GRNLHQF09FHVGV		4	4	1.11314	hypothetical chloroplast rf34
CLUSTER_859	GRNLHQF12HLRMI	1	3	4	0.183013	hypothetical protein VITISV_038988 [Vitis vinifera]
CLUSTER_860	GRNLHQF11GTZN3	3	1	4	0.276504	-
CLUSTER_861	GRNLHQF11GZ7IO	3	1	4	0.276504	hypothetical protein SORBIDRAFT_01g023641 [Sorghum bicolor]
CLUSTER_862	GRNLHQF11GYRAS	4		4	1.30013	retrotransposon ty1-copia expressed
CLUSTER_863	GRNLHQF11GQBQT	1	3	4	0.183013	rps16 protein
CLUSTER_864	GRNLHQF09FKX4S		4	4	1.11314	atp synthase cf0 b subunit
CLUSTER_865	GRNLHQF11G0N0N	1	3	4	0.183013	myc transcription factor
CLUSTER_866	GRNLHQF11GXP1Y	1	3	4	0.183013	ribosomal protein s18
CLUSTER_867	GRNLHQF09FSN07		4	4	1.11314	protein
CLUSTER_868	GRNLHQF10F8W9S		4	4	1.11314	-
CLUSTER_869	GRNLHQF12HB0XR	3	1	4	0.276504	ribosomal protein s3
CLUSTER_870	GRNLHQF11GVWW6	4		4	1.30013	conserved protein
CLUSTER_871	GRNLHQF11GUYAV	1	3	4	0.183013	conserved protein
CLUSTER_872	GRNLHQF11GYFJE	1	3	4	0.183013	-
CLUSTER_873	GRNLHQF11G0AGO	1	3	4	0.183013	ribosomal protein s2
CLUSTER_874	GRNLHQF11GQF0V	2	2	4	0.00251454	leucine rich protein
CLUSTER_875	GRNLHQF11GP0TT	4		4	1.30013	conserved hypothetical protein [Pediculus humanus corporis]
CLUSTER_876	GRNLHQF12HLJ1M	1	3	4	0.183013	hypothetical protein LOC310926 [Rattus norvegicus]
CLUSTER_877	GRNLHQF11GWCUH	2	2	4	0.00251454	leucine rich protein
CLUSTER_878	GRNLHQF11GR9VT	4		4	1.30013	uncharacterized protein
CLUSTER_879	GRNLHQF11GRSV5	3	1	4	0.276504	-
CLUSTER_880	GRNLHQF11GZKRV	1	3	4	0.183013	atp synthase cf0 b subunit
CLUSTER_881	GRNLHQF11GQV37	4		4	1.30013	cell wall-associated hydrolase
CLUSTER_882	GRNLHQF11GX9X7	3	1	4	0.276504	-
CLUSTER_883	GRNLHQF09FLS19		4	4	1.11314	-
CLUSTER_884	GRNLHQF11GWNM8	4		4	1.30013	hypothetical protein Ssol98_08391 [Sulfolobus solfataricus 98/2]
CLUSTER_885	GRNLHQF11GPZ1K	4		4	1.30013	protein
CLUSTER_886	GRNLHQF10F6DRP		4	4	1.11314	protein
CLUSTER_887	GRNLHQF11GWY51	3	1	4	0.276504	conserved hypothetical protein [Pediculus humanus corporis]
CLUSTER_888	GRNLHQF11GZ0US	2	2	4	0.00251454	atp synthase beta subunit
CLUSTER_889	GRNLHQF12HI4PS	2	2	4	0.00251454	cell wall-associated hydrolase
CLUSTER_890	GRNLHQF12HAJXJ	2	2	4	0.00251454	light harvesting chlorophyll a b-binding protein
CLUSTER_891	GRNLHQF09FNJAO		4	4	1.11314	protein
CLUSTER_892	GRNLHQF11GQJ75	4		4	1.30013	protein
CLUSTER_893	GRNLHQF12HIGKM	1	3	4	0.183013	-
CLUSTER_894	GRNLHQF11GZ60K	3	1	4	0.276504	ribosomal protein l33
CLUSTER_895	GRNLHQF12HH2GP	1	3	4	0.183013	protein
CLUSTER_896	GRNLHQF11GTLBC	2	2	4	0.00251454	cell wall-associated hydrolase
CLUSTER_897	GRNLHQF11GYL3F	3	1	4	0.276504	photosystem ii cp43 protein
CLUSTER_898	GRNLHQF11GQ39S	1	3	4	0.183013	atp synthase cf0 c chain
CLUSTER_899	GRNLHQF10GC4HV		4	4	1.11314	glutamate decarboxylase
CLUSTER_900	GRNLHQF11GV2PX	3	1	4	0.276504	lipoxygenase 2
CLUSTER_901	GRNLHQF11GYDFQ	2	2	4	0.00251454	predicted protein [Populus trichocarpa]
CLUSTER_902	GRNLHQF11GZEYR	3	1	4	0.276504	chloroplast envelope membrane protein
CLUSTER_903	GRNLHQF09FRW49		4	4	1.11314	rna polymerase c
CLUSTER_904	GRNLHQF11GVTVE	2	2	4	0.00251454	atp synthase beta subunit
CLUSTER_905	GRNLHQF09FREOP		4	4	1.11314	-
CLUSTER_906	GRNLHQF11GP0LF	1	3	4	0.183013	atp synthetase subunit b
CLUSTER_907	GRNLHQF11GVLKK	4		4	1.30013	hypothetical protein SORBIDRAFT_1211s002020 [Sorghum bicolor]
CLUSTER_908	GRNLHQF12HG70V	1	3	4	0.183013	petb
CLUSTER_909	GRNLHQF11GR89J	4		4	1.30013	cell wall-associated hydrolase
CLUSTER_910	GRNLHQF10GBF5V		4	4	1.11314	hypothetical protein NitoCp007 [Nicotiana tomentosiformis]
CLUSTER_911	GRNLHQF11GWFZ2	4		4	1.30013	protein
CLUSTER_912	GRNLHQF09FSI1Q		4	4	1.11314	-
CLUSTER_913	GRNLHQF11GO4A3	2	2	4	0.00251454	-
CLUSTER_914	GRNLHQF12HEWY1	1	3	4	0.183013	atpase subunit i
CLUSTER_915	GRNLHQF09FP9YD		4	4	1.11314	galactinol--sucrose galactosyltransferase 2
CLUSTER_916	GRNLHQF09FM9IX		4	4	1.11314	glutamine synthetase
CLUSTER_917	GRNLHQF11GR8KT	3	1	4	0.276504	-
CLUSTER_918	GRNLHQF11GTC22	4		4	1.30013	senescence-associated protein
CLUSTER_919	GRNLHQF11GU4FB	1	3	4	0.183013	-
CLUSTER_920	GRNLHQF11GXDFF	2	2	4	0.00251454	-
CLUSTER_921	GRNLHQF12HFSGD	2	2	4	0.00251454	ribosomal protein l36
CLUSTER_922	GRNLHQF09FP9NR		4	4	1.11314	senescence-associated protein
CLUSTER_923	GRNLHQF12HLJUQ	1	3	4	0.183013	beta-glucosidase-like protein
CLUSTER_924	GRNLHQF09FS996		4	4	1.11314	ceramidase family protein
CLUSTER_925	GRNLHQF11GZB71	3	1	4	0.276504	photosystem ii cp43 protein
CLUSTER_926	GRNLHQF12HIL6O	1	3	4	0.183013	-
CLUSTER_927	GRNLHQF11GXP2Z	4		4	1.30013	-
CLUSTER_928	GRNLHQF09FKUOH		4	4	1.11314	1-aminocyclopropane-1-carboxylate oxidase
CLUSTER_929	GRNLHQF11GPGR8	4		4	1.30013	rubisco activase
CLUSTER_930	GRNLHQF11GZ39F	2	2	4	0.00251454	cytochrome b6 f complex subunit v
CLUSTER_931	GRNLHQF11GQX6K	4		4	1.30013	photosystem i p700 apoprotein a1
CLUSTER_932	GRNLHQF09FL4LI		4	4	1.11314	-
CLUSTER_933	GRNLHQF11GR2WA	2	2	4	0.00251454	photosystem ii protein i
CLUSTER_934	GRNLHQF11GO68U	1	3	4	0.183013	-
CLUSTER_935	GRNLHQF11GRPEQ	4		4	1.30013	hypothetical protein Ssol98_08391 [Sulfolobus solfataricus 98/2]
CLUSTER_936	GRNLHQF11GX773	3	1	4	0.276504	atpa
CLUSTER_937	GRNLHQF09FKBLF		4	4	1.11314	1-aminocyclopropane-1-carboxylate oxidase
CLUSTER_938	GRNLHQF11GR89W	1	3	4	0.183013	nadh dehydrogenase subunit 4
CLUSTER_939	GRNLHQF11GULUG	3	1	4	0.276504	-
CLUSTER_940	GRNLHQF11GWXPZ	4		4	1.30013	protein
CLUSTER_941	GRNLHQF11GZ0DB	1	3	4	0.183013	-
CLUSTER_942	GRNLHQF09FNIZX		4	4	1.11314	probable photosystem i chain xi precursor
CLUSTER_943	GRNLHQF12HLY8J	1	3	4	0.183013	-
CLUSTER_944	GRNLHQF11GUAL8	4		4	1.30013	atp synthase cf1 alpha subunit
CLUSTER_945	GRNLHQF11G03KU	3	1	4	0.276504	23s ribosomal rna
CLUSTER_946	GRNLHQF11GS3SG	3	1	4	0.276504	uncharacterized protein
CLUSTER_947	GRNLHQF11G0LOJ	4		4	1.30013	ac1147-like protein
CLUSTER_948	GRNLHQF11GTXCH	1	3	4	0.183013	protein
CLUSTER_949	GRNLHQF11GRN0Z	3	1	4	0.276504	nadh dehydrogenase subunit 4
CLUSTER_950	GRNLHQF12HJF4H	2	2	4	0.00251454	atpase subunit 1
CLUSTER_951	GRNLHQF11GS2PS	4		4	1.30013	protein
CLUSTER_952	GRNLHQF11GTVCZ	2	2	4	0.00251454	acc oxidase
CLUSTER_953	GRNLHQF11GWOTU	3	1	4	0.276504	-
CLUSTER_954	GRNLHQF12HAPUU	2	2	4	0.00251454	tar1_klula ame: full=protein tar1
CLUSTER_955	GRNLHQF11GTJL5	2	2	4	0.00251454	retrotransposon protein
CLUSTER_956	GRNLHQF12HK3YY	3	1	4	0.276504	-
CLUSTER_957	GRNLHQF11GZ1ME	4		4	1.30013	aleurain-like protease
CLUSTER_958	GRNLHQF11GTOAG	4		4	1.30013	hypothetical protein SORBIDRAFT_05g016477 [Sorghum bicolor]
CLUSTER_959	GRNLHQF11GTTIG	3	1	4	0.276504	conserved hypothetical protein [Brucella pinnipedialis M163/99/10]
CLUSTER_960	GRNLHQF09FNALF		4	4	1.11314	-
CLUSTER_961	GRNLHQF11G0KCM	2	2	4	0.00251454	cathepsin b
CLUSTER_962	GRNLHQF11GVT0P	1	3	4	0.183013	hypothetical protein PhapfoPp091 [Phalaenopsis aphrodite subsp. formosana]
CLUSTER_963	GRNLHQF11GZ69Q	4		4	1.30013	phosphorylase-like protein protein
CLUSTER_964	GRNLHQF11GZEP2	4		4	1.30013	photosystem ii p680 chlorophyll a apoprotein
CLUSTER_965	GRNLHQF11GWF4H	1	3	4	0.183013	-
CLUSTER_966	GRNLHQF11GRO1A	2	2	4	0.00251454	4-hydroxy-3-methylbut-2-enyl diphosphate synthase
CLUSTER_967	GRNLHQF11GUT4I	3	1	4	0.276504	hypothetical protein [Nicotiana tabacum]
CLUSTER_968	GRNLHQF11GVZFG	3	1	4	0.276504	hypothetical protein SORBIDRAFT_1180s002020 [Sorghum bicolor]
CLUSTER_969	GRNLHQF12HKTGO	2	2	4	0.00251454	protein
CLUSTER_970	GRNLHQF12HC8N8	1	3	4	0.183013	-
CLUSTER_971	GRNLHQF11GZ1CR	3	1	4	0.276504	ycf9
CLUSTER_972	GRNLHQF11GRQ8Z	2	2	4	0.00251454	-
CLUSTER_973	GRNLHQF09FH6IV		4	4	1.11314	-
CLUSTER_974	GRNLHQF11GOOSP	2	2	4	0.00251454	-
CLUSTER_975	GRNLHQF11GZQ93	4		4	1.30013	protein
CLUSTER_976	GRNLHQF12HI8K8	1	3	4	0.183013	atpa
CLUSTER_977	GRNLHQF11GSPGZ	1	3	4	0.183013	photosystem ii d2 protein
CLUSTER_978	GRNLHQF11GYRUU	4		4	1.30013	-
CLUSTER_979	GRNLHQF11GW0WU	2	2	4	0.00251454	plastidic aldolase
CLUSTER_980	GRNLHQF11GREG8	3	1	4	0.276504	-
CLUSTER_981	GRNLHQF09FN6C7		4	4	1.11314	-
CLUSTER_982	GRNLHQF12HKGP1	3	1	4	0.276504	hypothetical protein Ssol98_08391 [Sulfolobus solfataricus 98/2]
CLUSTER_983	GRNLHQF11GW49X	1	3	4	0.183013	-
CLUSTER_984	GRNLHQF09FMZSX		4	4	1.11314	glucose-6-phosphate phosphate translocator-like protein
CLUSTER_985	GRNLHQF11GY8KQ	3	1	4	0.276504	hypothetical protein SORBIDRAFT_01g023641 [Sorghum bicolor]
CLUSTER_986	GRNLHQF11GWQ8O	1	3	4	0.183013	photosystem ii cytochrome b559 alpha subunit
CLUSTER_987	GRNLHQF11GW7SG	2	2	4	0.00251454	-
CLUSTER_988	GRNLHQF10F48CO		4	4	1.11314	photosystem i assembly protein ycf4
CLUSTER_989	GRNLHQF09FSXZR		4	4	1.11314	-
CLUSTER_990	GRNLHQF11GVG4H	3	1	4	0.276504	photosystem ii protein k
CLUSTER_991	GRNLHQF11GWQUH	3	1	4	0.276504	conserved protein
CLUSTER_992	GRNLHQF09FPAJN		4	4	1.11314	-
CLUSTER_993	GRNLHQF12HEWYL	1	3	4	0.183013	-
CLUSTER_994	GRNLHQF10GAGXN		4	4	1.11314	-
CLUSTER_995	GRNLHQF11GUDTC	1	3	4	0.183013	-
CLUSTER_996	GRNLHQF11GZGUN	3	1	4	0.276504	-
CLUSTER_997	GRNLHQF12HCHFV	2	2	4	0.00251454	cytochrome f
CLUSTER_998	GRNLHQF11GS2LH	3	1	4	0.276504	hypothetical chloroplast rf68
CLUSTER_999	GRNLHQF11GQNAB	3	1	4	0.276504	hypothetical protein SORBIDRAFT_0531s002010 [Sorghum bicolor]
CLUSTER_1000	GRNLHQF11GZKQD	3	1	4	0.276504	-
CLUSTER_1001	GRNLHQF11GPZIR	3	1	4	0.276504	protein
CLUSTER_1002	GRNLHQF11GU9OX	2	2	4	0.00251454	aspartic proteinase
CLUSTER_1003	GRNLHQF12HLMHI	2	2	4	0.00251454	protein
CLUSTER_1004	GRNLHQF09FQ1HM		4	4	1.11314	auxin-induced b3 domain-containing dna-binding protein
CLUSTER_1005	GRNLHQF09FJKT6		4	4	1.11314	heat shock protein 82
CLUSTER_1006	GRNLHQF11GUXUP	2	2	4	0.00251454	senescence-associated protein
CLUSTER_1007	GRNLHQF11GTBLH	3	1	4	0.276504	conserved hypothetical protein [Anaerococcus tetradius ATCC 35098]
CLUSTER_1008	GRNLHQF11GTMLR	4		4	1.30013	translationally controlled tumor protein
CLUSTER_1009	GRNLHQF11GW6ZE	2	2	4	0.00251454	senescence-associated protein
CLUSTER_1010	GRNLHQF11GPKBA	2	2	4	0.00251454	-
CLUSTER_1011	GRNLHQF11GPWWD	4		4	1.30013	-
CLUSTER_1012	GRNLHQF10GAP6P		4	4	1.11314	-
CLUSTER_1013	GRNLHQF11GZ0XM	3	1	4	0.276504	hypothetical protein VITISV_039385 [Vitis vinifera]
CLUSTER_1014	GRNLHQF11GX2GI	2	2	4	0.00251454	transcript antisense to ribosomal rna protein
CLUSTER_1015	GRNLHQF09FTDOZ		4	4	1.11314	-
CLUSTER_1016	GRNLHQF11GPKPS	4		4	1.30013	-
CLUSTER_1017	GRNLHQF09FHOQ4		4	4	1.11314	-
CLUSTER_1018	GRNLHQF12HC8PK	1	3	4	0.183013	senescence-associated protein
CLUSTER_1019	GRNLHQF10F8VGT		4	4	1.11314	hypothetical protein VITISV_024390 [Vitis vinifera]
CLUSTER_1020	GRNLHQF10GAW3U		4	4	1.11314	-
CLUSTER_1021	GRNLHQF11GPV1Q	1	3	4	0.183013	nadp-dependent glyceraldehyde-3-phosphate dehydrogenase
CLUSTER_1022	GRNLHQF12HGXEH	1	3	4	0.183013	ycf1 protein
CLUSTER_1023	GRNLHQF11GZ0SE	4		4	1.30013	-
CLUSTER_1024	GRNLHQF11GTFD9	2	2	4	0.00251454	pg1 protein
CLUSTER_1025	GRNLHQF11GX6A1	3	1	4	0.276504	cytochrome p450 like_tbp
CLUSTER_1026	GRNLHQF11GVGUO	3	1	4	0.276504	hypothetical protein VITISV_002825 [Vitis vinifera]
CLUSTER_1027	GRNLHQF09FNN5G		4	4	1.11314	ribosomal protein s7
CLUSTER_1028	GRNLHQF10F9VHA		4	4	1.11314	OSIGBa0105O19.1 [Oryza sativa Indica Group]
CLUSTER_1029	GRNLHQF12HHG0U	2	2	4	0.00251454	ycf68_eucgg ame: full=uncharacterized protein ycf68 ame: full=orf113
CLUSTER_1030	GRNLHQF12HBBTC	2	2	4	0.00251454	-
CLUSTER_1031	GRNLHQF11GQIHH	4		4	1.30013	-
CLUSTER_1032	GRNLHQF11GWOOH	4		4	1.30013	senescence-associated protein
CLUSTER_1033	GRNLHQF11GRUAF	4		4	1.30013	-
CLUSTER_1034	GRNLHQF12HF7DB	1	3	4	0.183013	-
CLUSTER_1035	GRNLHQF11GTCWN	4		4	1.30013	-
CLUSTER_1036	GRNLHQF10F5M2F		4	4	1.11314	-
CLUSTER_1037	GRNLHQF09FJREX		4	4	1.11314	-
CLUSTER_1038	GRNLHQF11GSW58	1	3	4	0.183013	-
CLUSTER_1039	GRNLHQF11GZE31	1	3	4	0.183013	-
CLUSTER_1040	GRNLHQF09FOE5P		4	4	1.11314	-
CLUSTER_1041	GRNLHQF10GA7E1		4	4	1.11314	-
CLUSTER_1042	GRNLHQF11GPWRT	4		4	1.30013	tho complex subunit 4
CLUSTER_1043	GRNLHQF10GDFU0		4	4	1.11314	-
CLUSTER_1044	GRNLHQF11GTAL4	2	1	3	0.0990449	cytochrome p450 monooxygenase
CLUSTER_1045	GRNLHQF12HFY7J	1	2	3	0.0522993	hypothetical protein [Nicotiana tabacum]
CLUSTER_1046	GRNLHQF12HBIJZ	1	2	3	0.0522993	-
CLUSTER_1047	GRNLHQF11GUH4Y	2	1	3	0.0990449	atp synthase cf0 subunit iv
CLUSTER_1048	GRNLHQF11GXD8Q	1	2	3	0.0522993	atp synthase cf1 alpha subunit
CLUSTER_1049	GRNLHQF12HGBXC	1	2	3	0.0522993	cytochrome b6 f complex subunit iv
CLUSTER_1050	GRNLHQF09FO7R6		3	3	0.834857	-
CLUSTER_1051	GRNLHQF09FS92U		3	3	0.834857	-
CLUSTER_1052	GRNLHQF11GVPH9	3		3	0.975094	conserved protein
CLUSTER_1053	GRNLHQF11GPA5Z	3		3	0.975094	-
CLUSTER_1054	GRNLHQF10GCJZP		3	3	0.834857	ac090485_10 retroelement
CLUSTER_1055	GRNLHQF09FP4JU		3	3	0.834857	-
CLUSTER_1056	GRNLHQF11GT1PL	3		3	0.975094	photosystem i p700 apoprotein a2
CLUSTER_1057	GRNLHQF12HAMD1	1	2	3	0.0522993	imp biosynthesis protein
CLUSTER_1058	GRNLHQF11GXI2N	2	1	3	0.0990449	photosystem ii cp43 chlorophyll apoprotein
CLUSTER_1059	GRNLHQF11GP8JS	1	2	3	0.0522993	maturase k
CLUSTER_1060	GRNLHQF12HJ6VB	2	1	3	0.0990449	atp synthase beta subunit
CLUSTER_1061	GRNLHQF11GYRE7	2	1	3	0.0990449	cysteine protease inhibitor
CLUSTER_1062	GRNLHQF11GWV1T	3		3	0.975094	ac1147-like protein
CLUSTER_1063	GRNLHQF12HA60H	1	2	3	0.0522993	conserved protein
CLUSTER_1064	GRNLHQF12HKF92	1	2	3	0.0522993	hypothetical protein SORBIDRAFT_01g024221 [Sorghum bicolor]
CLUSTER_1065	GRNLHQF12HBJKV	1	2	3	0.0522993	nadp-dependent d-sorbitol-6-phosphate dehydrogenase
CLUSTER_1066	GRNLHQF11GY5PR	3		3	0.975094	pg1 homology to homo sapiens
CLUSTER_1067	GRNLHQF11GQZBW	1	2	3	0.0522993	chloroplast sedoheptulose-bisphosphatase
CLUSTER_1068	GRNLHQF11GZFCK	2	1	3	0.0990449	cell wall-associated hydrolase
CLUSTER_1069	GRNLHQF12HJHD4	1	2	3	0.0522993	protein
CLUSTER_1070	GRNLHQF11GRCI9	2	1	3	0.0990449	mitochondrial dicarboxylate carrier
CLUSTER_1071	GRNLHQF11GTXMM	3		3	0.975094	protein
CLUSTER_1072	GRNLHQF09FKV8S		3	3	0.834857	chloroplast hypothetical protein [Zea mays subsp. mays]
CLUSTER_1073	GRNLHQF11GUB6M	1	2	3	0.0522993	atpase epsilon subunit
CLUSTER_1074	GRNLHQF12HBY5B	1	2	3	0.0522993	ribulose bisphosphate carboxylase oxygenase chloroplast expressed
CLUSTER_1075	GRNLHQF11GUGMA	2	1	3	0.0990449	senescence-associated protein
CLUSTER_1076	GRNLHQF11GXROV	2	1	3	0.0990449	ferredoxin-nadp reductase
CLUSTER_1077	GRNLHQF11GPG8X	3		3	0.975094	senescence-associated protein
CLUSTER_1078	GRNLHQF10GCKHT		3	3	0.834857	epoxide hydrolase
CLUSTER_1079	GRNLHQF12HGFSK	1	2	3	0.0522993	PREDICTED: hypothetical protein [Gallus gallus]
CLUSTER_1080	GRNLHQF12HKG3K	3		3	0.975094	predicted protein [Populus trichocarpa]
CLUSTER_1081	GRNLHQF12HHQOL	1	2	3	0.0522993	hypothetical protein NitoCp007 [Nicotiana tomentosiformis]
CLUSTER_1082	GRNLHQF10GDT3B		3	3	0.834857	-
CLUSTER_1083	GRNLHQF11GWQ20	2	1	3	0.0990449	pg1 protein
CLUSTER_1084	GRNLHQF11GQPGK	3		3	0.975094	tar1_klula ame: full=protein tar1
CLUSTER_1085	GRNLHQF11GUEAS	2	1	3	0.0990449	chloroplast photosystem ii 22 kda component
CLUSTER_1086	GRNLHQF09FMELZ		3	3	0.834857	PREDICTED: hypothetical protein [Vitis vinifera]
CLUSTER_1087	GRNLHQF10F470Y		3	3	0.834857	-
CLUSTER_1088	GRNLHQF12HFAXT	1	2	3	0.0522993	1-aminocyclopropane-1-carboxylate oxidase
CLUSTER_1089	GRNLHQF11GPZXQ	1	2	3	0.0522993	ribosomal protein s7
CLUSTER_1090	GRNLHQF10F8U87		3	3	0.834857	expressed protein [Arabidopsis lyrata subsp. lyrata]
CLUSTER_1091	GRNLHQF11GYCAN	1	2	3	0.0522993	cinnamyl alcohol dehydrogenase
CLUSTER_1092	GRNLHQF11GR1PJ	1	2	3	0.0522993	plastidic aldolase
CLUSTER_1093	GRNLHQF10GAT0N		3	3	0.834857	nadh dehydrogenase subunit 5
CLUSTER_1094	GRNLHQF09FJVFD		3	3	0.834857	ribosomal protein s7
CLUSTER_1095	GRNLHQF11GW6C2	2	1	3	0.0990449	protein
CLUSTER_1096	GRNLHQF11GSEAG	3		3	0.975094	photosystem ii cytochrome b559 alpha subunit
CLUSTER_1097	GRNLHQF12HFAL9	2	1	3	0.0990449	nadh dehydrogenase subunit 5
CLUSTER_1098	GRNLHQF11GPT0H	2	1	3	0.0990449	cell wall-associated hydrolase
CLUSTER_1099	GRNLHQF10F9CX7		3	3	0.834857	protein
CLUSTER_1100	GRNLHQF11GSAP2	3		3	0.975094	-
CLUSTER_1101	GRNLHQF11GWWS8	2	1	3	0.0990449	photosystem ii protein d1
CLUSTER_1102	GRNLHQF10GAQJ3		3	3	0.834857	-
CLUSTER_1103	GRNLHQF12HIQVY	1	2	3	0.0522993	photosystem ii protein h
CLUSTER_1104	GRNLHQF11GZQXC	2	1	3	0.0990449	protein
CLUSTER_1105	GRNLHQF11GQGEB	1	2	3	0.0522993	-
CLUSTER_1106	GRNLHQF11GUQUD	3		3	0.975094	-
CLUSTER_1107	GRNLHQF11GZK0N	2	1	3	0.0990449	photosystem i p700 apoprotein a2
CLUSTER_1108	GRNLHQF11GPR33	3		3	0.975094	retrotransposon protein
CLUSTER_1109	GRNLHQF11GXJM6	3		3	0.975094	cytochrome p450
CLUSTER_1110	GRNLHQF09FSEDD		3	3	0.834857	cinnamyl alcohol dehydrogenase
CLUSTER_1111	GRNLHQF12HC29D	1	2	3	0.0522993	-
CLUSTER_1112	GRNLHQF11GZ2PN	1	2	3	0.0522993	rna polymerase alpha subunit
CLUSTER_1113	GRNLHQF12HFNMM	1	2	3	0.0522993	tar1_klula ame: full=protein tar1
CLUSTER_1114	GRNLHQF11GZEOT	3		3	0.975094	hypothetical protein G11MC16DRAFT_3625 [Geobacillus sp. G11MC16]
CLUSTER_1115	GRNLHQF11GSSC7	3		3	0.975094	photosystem ii cp43 chlorophyll apoprotein
CLUSTER_1116	GRNLHQF12HL22E	2	1	3	0.0990449	acrs-like protein
CLUSTER_1117	GRNLHQF11GZUED	3		3	0.975094	uncharacterized protein
CLUSTER_1118	GRNLHQF12HL1VW	1	2	3	0.0522993	photosystem i p700 chlorophyll a apoprotein a1
CLUSTER_1119	GRNLHQF12HMFCB	1	2	3	0.0522993	-
CLUSTER_1120	GRNLHQF11GR4R0	3		3	0.975094	ycf1 protein
CLUSTER_1121	GRNLHQF11GOUM0	2	1	3	0.0990449	ribosomal protein s3
CLUSTER_1122	GRNLHQF10F7220		3	3	0.834857	nadh dehydrogenase subunit 4
CLUSTER_1123	GRNLHQF12HJZ1Q	1	2	3	0.0522993	-
CLUSTER_1124	GRNLHQF11GWYJ0	2	1	3	0.0990449	senescence-associated protein
CLUSTER_1125	GRNLHQF11GSDX2	3		3	0.975094	ribosomal protein s7
CLUSTER_1126	GRNLHQF11GPA7E	1	2	3	0.0522993	ycf2 protein
CLUSTER_1127	GRNLHQF11GUVCV	1	2	3	0.0522993	predicted protein [Arabidopsis lyrata subsp. lyrata]
CLUSTER_1128	GRNLHQF11GW8HG	2	1	3	0.0990449	atp synthase cf1 alpha subunit
CLUSTER_1129	GRNLHQF11GWNJH	1	2	3	0.0522993	ribulose- -bisphosphate carboxylase oxygenase large subunit
CLUSTER_1130	GRNLHQF09FQ3DR		3	3	0.834857	-
CLUSTER_1131	GRNLHQF12HCYKA	1	2	3	0.0522993	cytochrome b6 f complex subunit iv
CLUSTER_1132	GRNLHQF11GX3TM	1	2	3	0.0522993	unknow protein
CLUSTER_1133	GRNLHQF09FN5AZ		3	3	0.834857	plastid ribulose- -bisphosphate carboxylase oxygenase small subunit
CLUSTER_1134	GRNLHQF09FP2V1		3	3	0.834857	-
CLUSTER_1135	GRNLHQF12HJQLG	2	1	3	0.0990449	atp synthase cf0 subunit iii
CLUSTER_1136	GRNLHQF12HIFH6	1	2	3	0.0522993	glutamine synthetase
CLUSTER_1137	GRNLHQF11GP7NM	1	2	3	0.0522993	ferredoxin-nadp+ reductase
CLUSTER_1138	GRNLHQF11GTSJC	3		3	0.975094	protein
CLUSTER_1139	GRNLHQF12HGPUD	2	1	3	0.0990449	phosphorylase-like protein protein
CLUSTER_1140	GRNLHQF09FI68M		3	3	0.834857	ribosomal protein l33
CLUSTER_1141	GRNLHQF11GS9A9	2	1	3	0.0990449	-
CLUSTER_1142	GRNLHQF09FIS3S		3	3	0.834857	-
CLUSTER_1143	GRNLHQF09FLOQN		3	3	0.834857	ycf2 protein
CLUSTER_1144	GRNLHQF11GXN4E	1	2	3	0.0522993	atp-dependent clp protease proteolytic subunit
CLUSTER_1145	GRNLHQF12HHZY1	1	2	3	0.0522993	hypothetical protein HM1_3149 [Heliobacterium modesticaldum Ice1]
CLUSTER_1146	GRNLHQF11GZKXB	3		3	0.975094	-
CLUSTER_1147	GRNLHQF11GSHFQ	1	2	3	0.0522993	cyclophilin
CLUSTER_1148	GRNLHQF11GVCTN	3		3	0.975094	protein
CLUSTER_1149	GRNLHQF11GRN05	1	2	3	0.0522993	atp synthase beta subunit
CLUSTER_1150	GRNLHQF11GON7E	3		3	0.975094	10 kda secreted protein
CLUSTER_1151	GRNLHQF11GVT6J	3		3	0.975094	protein
CLUSTER_1152	GRNLHQF11GUD1Q	3		3	0.975094	hypothetical protein SORBIDRAFT_2432s002010 [Sorghum bicolor]
CLUSTER_1153	GRNLHQF12HGK1H	2	1	3	0.0990449	protein
CLUSTER_1154	GRNLHQF09FRI1W		3	3	0.834857	-
CLUSTER_1155	GRNLHQF10GE7N2		3	3	0.834857	protein
CLUSTER_1156	GRNLHQF11GRL02	1	2	3	0.0522993	-
CLUSTER_1157	GRNLHQF11GWIVV	1	2	3	0.0522993	photosystem i p700 chlorophyll a apoprotein a1
CLUSTER_1158	GRNLHQF09FNTMG		3	3	0.834857	protein
CLUSTER_1159	GRNLHQF11GSMLL	3		3	0.975094	rps16 protein
CLUSTER_1160	GRNLHQF12HIAI8	1	2	3	0.0522993	pg1 homology to homo sapiens
CLUSTER_1161	GRNLHQF11GXNZT	3		3	0.975094	ORF91 [Caligus rogercresseyi]
CLUSTER_1162	GRNLHQF09FISQ1		3	3	0.834857	-
CLUSTER_1163	GRNLHQF11GPWU8	1	2	3	0.0522993	dead box atp-dependent rna
CLUSTER_1164	GRNLHQF11GT2RK	3		3	0.975094	10 kda secreted protein
CLUSTER_1165	GRNLHQF11GYZFP	3		3	0.975094	mta sah
CLUSTER_1166	GRNLHQF12HE0NE	1	2	3	0.0522993	-
CLUSTER_1167	GRNLHQF09FS1YX		3	3	0.834857	retrotransposon protein
CLUSTER_1168	GRNLHQF12HLYTI	2	1	3	0.0990449	ribosomal protein s13
CLUSTER_1169	GRNLHQF10GD4IJ		3	3	0.834857	-
CLUSTER_1170	GRNLHQF09FJ1EF		3	3	0.834857	rna polymerase beta subunit
CLUSTER_1171	GRNLHQF11GSJ7R	2	1	3	0.0990449	conserved hypothetical protein [Brucella ceti M13/05/1]
CLUSTER_1172	GRNLHQF11G0OR5	3		3	0.975094	metallothionein-like protein
CLUSTER_1173	GRNLHQF12HDDDQ	2	1	3	0.0990449	acetyl- carboxylase beta subunit
CLUSTER_1174	GRNLHQF11GTMES	1	2	3	0.0522993	protein
CLUSTER_1175	GRNLHQF11GQP1M	2	1	3	0.0990449	basic secretory protein family protein
CLUSTER_1176	GRNLHQF11GUP29	3		3	0.975094	-
CLUSTER_1177	GRNLHQF09FMQS0		3	3	0.834857	serine threonine-protein kinase
CLUSTER_1178	GRNLHQF11GPYIJ	3		3	0.975094	-
CLUSTER_1179	GRNLHQF09FJIJC		3	3	0.834857	-
CLUSTER_1180	GRNLHQF09FRHNK		3	3	0.834857	-
CLUSTER_1181	GRNLHQF10GBI82		3	3	0.834857	-
CLUSTER_1182	GRNLHQF11GQIAM	2	1	3	0.0990449	photosystem ii 47 kda protein
CLUSTER_1183	GRNLHQF12HBESU	2	1	3	0.0990449	leucine rich protein
CLUSTER_1184	GRNLHQF10F8FGO		3	3	0.834857	-
CLUSTER_1185	GRNLHQF10F5F22		3	3	0.834857	-
CLUSTER_1186	GRNLHQF10GESKQ		3	3	0.834857	-
CLUSTER_1187	GRNLHQF12HG1QQ	2	1	3	0.0990449	raucaffricine-o-beta-d-glucosidase-like protein
CLUSTER_1188	GRNLHQF09FODO2		3	3	0.834857	ribosomal protein s10
CLUSTER_1189	GRNLHQF11GU1DW	3		3	0.975094	ribosomal protein l14
CLUSTER_1190	GRNLHQF12HBC8A	3		3	0.975094	photosystem ii protein g
CLUSTER_1191	GRNLHQF11GXQZH	1	2	3	0.0522993	ribosomal protein subunit 2
CLUSTER_1192	GRNLHQF12HLTFU	1	2	3	0.0522993	ribosomal protein s3
CLUSTER_1193	GRNLHQF11GZGY9	1	2	3	0.0522993	-
CLUSTER_1194	GRNLHQF11GZS52	1	2	3	0.0522993	erd15 protein
CLUSTER_1195	GRNLHQF11GWUKT	1	2	3	0.0522993	photosystem ii phosphoprotein
CLUSTER_1196	GRNLHQF11GS3UX	1	2	3	0.0522993	-
CLUSTER_1197	GRNLHQF12HC8QH	2	1	3	0.0990449	-
CLUSTER_1198	GRNLHQF11GX6NL	2	1	3	0.0990449	photosystem ii cp47 chlorophyll apoprotein
CLUSTER_1199	GRNLHQF11GQE52	1	2	3	0.0522993	photosystem ii d2 protein
CLUSTER_1200	GRNLHQF11GP35M	2	1	3	0.0990449	oxygen-evolving enhancer protein chloroplast
CLUSTER_1201	GRNLHQF09FQGYN		3	3	0.834857	-
CLUSTER_1202	GRNLHQF11GXKXV	3		3	0.975094	ribulose- -bisphosphate carboxylase oxygenase large subunit
CLUSTER_1203	GRNLHQF12HLL2W	1	2	3	0.0522993	leucine rich protein
CLUSTER_1204	GRNLHQF11GXPBY	1	2	3	0.0522993	f1-atpase alpha subunit
CLUSTER_1205	GRNLHQF11GQS69	1	2	3	0.0522993	photosystem ii 32 kda protein
CLUSTER_1206	GRNLHQF11GRVLC	2	1	3	0.0990449	ribulose- -bisphosphate carboxylase oxygenase large subunit
CLUSTER_1207	GRNLHQF09FJXI6		3	3	0.834857	-
CLUSTER_1208	GRNLHQF12HJ127	1	2	3	0.0522993	protein
CLUSTER_1209	GRNLHQF12HLVNL	2	1	3	0.0990449	photosystem ii protein l
CLUSTER_1210	GRNLHQF12HEM56	1	2	3	0.0522993	photosystem ii cp47 protein
CLUSTER_1211	GRNLHQF11GS393	2	1	3	0.0990449	hypothetical protein [uncultured alpha proteobacterium HF0070_14E07]
CLUSTER_1212	GRNLHQF12HIIWQ	3		3	0.975094	-
CLUSTER_1213	GRNLHQF11GSQHA	1	2	3	0.0522993	hypothetical chloroplast rf68
CLUSTER_1214	GRNLHQF09FLH2J		3	3	0.834857	-
CLUSTER_1215	GRNLHQF12HGEXG	1	2	3	0.0522993	photosystem i p700 apoprotein a2
CLUSTER_1216	GRNLHQF11GVGOR	1	2	3	0.0522993	-
CLUSTER_1217	GRNLHQF11GZ7T2	3		3	0.975094	photosystem ii cp47 protein
CLUSTER_1218	GRNLHQF09FMURN		3	3	0.834857	-
CLUSTER_1219	GRNLHQF11GRQ3E	3		3	0.975094	rna polymerase beta subunit
CLUSTER_1220	GRNLHQF10GANIR		3	3	0.834857	-
CLUSTER_1221	GRNLHQF12HI7XK	1	2	3	0.0522993	cardenolide 16-o-glucohydrolase
CLUSTER_1222	GRNLHQF10GAQST		3	3	0.834857	-
CLUSTER_1223	GRNLHQF11GRIJS	1	2	3	0.0522993	rna polymerase beta subunit
CLUSTER_1224	GRNLHQF11GWAXP	2	1	3	0.0990449	unknown [Trichosanthes dioica]
CLUSTER_1225	GRNLHQF12HC9J5	1	2	3	0.0522993	protein
CLUSTER_1226	GRNLHQF11GTDA4	2	1	3	0.0990449	senescence-associated protein
CLUSTER_1227	GRNLHQF11GQ8IH	2	1	3	0.0990449	serine rich protein
CLUSTER_1228	GRNLHQF11GZZV8	2	1	3	0.0990449	tar1_klula ame: full=protein tar1
CLUSTER_1229	GRNLHQF09FNTYI		3	3	0.834857	at4g01050 f2n1_31
CLUSTER_1230	GRNLHQF11GVFL4	1	2	3	0.0522993	protein
CLUSTER_1231	GRNLHQF12HASWQ	1	2	3	0.0522993	cell wall-associated hydrolase
CLUSTER_1232	GRNLHQF11GZFDK	3		3	0.975094	nadh-plastoquinone oxidoreductase subunit 7
CLUSTER_1233	GRNLHQF09FN3OE		3	3	0.834857	nadh dehydrogenase 19 kda subunit
CLUSTER_1234	GRNLHQF11GXBHE	1	2	3	0.0522993	protein
CLUSTER_1235	GRNLHQF11GX9GC	2	1	3	0.0990449	atp synthase cf0 subunit i
CLUSTER_1236	GRNLHQF12HI5PN	1	2	3	0.0522993	-
CLUSTER_1237	GRNLHQF11GZRBW	2	1	3	0.0990449	ribosomal protein s14
CLUSTER_1238	GRNLHQF11GO0LW	2	1	3	0.0990449	atpase beta subunit
CLUSTER_1239	GRNLHQF12HFL0G	3		3	0.975094	photosystem ii cp47 chlorophyll apoprotein
CLUSTER_1240	GRNLHQF11GTJDJ	3		3	0.975094	-
CLUSTER_1241	GRNLHQF11GZ8Z4	2	1	3	0.0990449	photosystem ii d2 protein
CLUSTER_1242	GRNLHQF12HBT7T	2	1	3	0.0990449	TO60-3 [Taraxacum officinale]
CLUSTER_1243	GRNLHQF11GSQE9	2	1	3	0.0990449	acetyl- carboxylase beta subunit
CLUSTER_1244	GRNLHQF11GXQJ7	3		3	0.975094	-
CLUSTER_1245	GRNLHQF10F8LJ7		3	3	0.834857	-
CLUSTER_1246	GRNLHQF10F9XPW		3	3	0.834857	-
CLUSTER_1247	GRNLHQF11GPR2D	2	1	3	0.0990449	psi p700 apoprotein a2
CLUSTER_1248	GRNLHQF11GZQPO	3		3	0.975094	protein
CLUSTER_1249	GRNLHQF11GO0N3	3		3	0.975094	chloroplast photosystem i protein
CLUSTER_1250	GRNLHQF12HDPHC	1	2	3	0.0522993	protein
CLUSTER_1251	GRNLHQF09FPIN8		3	3	0.834857	-
CLUSTER_1252	GRNLHQF12HC7SO	1	2	3	0.0522993	ribulose- -bisphosphate carboxylase oxygenase activase
CLUSTER_1253	GRNLHQF11GRH1G	2	1	3	0.0990449	cytochrome p450 like_tbp
CLUSTER_1254	GRNLHQF11G0KOP	2	1	3	0.0990449	atp synthase beta subunit
CLUSTER_1255	GRNLHQF11GXHQF	3		3	0.975094	nadh dehydrogenase subunit 4
CLUSTER_1256	GRNLHQF11GTBIQ	3		3	0.975094	-
CLUSTER_1257	GRNLHQF12HJ9J6	2	1	3	0.0990449	-
CLUSTER_1258	GRNLHQF12HEXNW	2	1	3	0.0990449	photosystem i p700 apoprotein a1
CLUSTER_1259	GRNLHQF10F6U1U		3	3	0.834857	-
CLUSTER_1260	GRNLHQF11GP8NB	1	2	3	0.0522993	cytochrome b-559 alpha subunit
CLUSTER_1261	GRNLHQF11GXG3R	1	2	3	0.0522993	-
CLUSTER_1262	GRNLHQF11GV2JO	3		3	0.975094	-
CLUSTER_1263	GRNLHQF10GE4U8		3	3	0.834857	-
CLUSTER_1264	GRNLHQF11GXSXV	1	2	3	0.0522993	photosystem i assembly protein ycf3
CLUSTER_1265	GRNLHQF11GWNYO	3		3	0.975094	protein
CLUSTER_1266	GRNLHQF10F6LS2		3	3	0.834857	-
CLUSTER_1267	GRNLHQF11GUAQ0	2	1	3	0.0990449	rna polymerase beta subunit
CLUSTER_1268	GRNLHQF11GR3RP	2	1	3	0.0990449	maturase k
CLUSTER_1269	GRNLHQF11G0NJU	3		3	0.975094	senescence-associated protein
CLUSTER_1270	GRNLHQF11GWL2B	3		3	0.975094	photosystem ii cp43 protein
CLUSTER_1271	GRNLHQF12HGMEN	1	2	3	0.0522993	acetyl- carboxylase beta subunit
CLUSTER_1272	GRNLHQF09FL5G3		3	3	0.834857	-
CLUSTER_1273	GRNLHQF11GRPNY	2	1	3	0.0990449	photosystem ii cp43 chlorophyll apoprotein
CLUSTER_1274	GRNLHQF12HJLM6	1	2	3	0.0522993	-
CLUSTER_1275	GRNLHQF09FPRMB		3	3	0.834857	-
CLUSTER_1276	GRNLHQF12HME80	2	1	3	0.0990449	histone h3
CLUSTER_1277	GRNLHQF11GXTJY	2	1	3	0.0990449	protein
CLUSTER_1278	GRNLHQF11GPJEH	2	1	3	0.0990449	-
CLUSTER_1279	GRNLHQF11GZIF2	3		3	0.975094	burp domain-containing protein
CLUSTER_1280	GRNLHQF11G0HL1	2	1	3	0.0990449	rna polymerase alpha subunit
CLUSTER_1281	GRNLHQF11GRM3D	2	1	3	0.0990449	protein
CLUSTER_1282	GRNLHQF11GUH6V	3		3	0.975094	atp-dependent clp protease
CLUSTER_1283	GRNLHQF11GP6GP	3		3	0.975094	photosystem i p700 chlorophyll a apoprotein
CLUSTER_1284	GRNLHQF12HGPAF	2	1	3	0.0990449	cytochrome b6 f complex subunit iv
CLUSTER_1285	GRNLHQF12HEAR6	1	2	3	0.0522993	-
CLUSTER_1286	GRNLHQF11GYBU8	2	1	3	0.0990449	-
CLUSTER_1287	GRNLHQF10GED13		3	3	0.834857	unknown [Glycine max]
CLUSTER_1288	GRNLHQF11GS495	2	1	3	0.0990449	hypothetical protein PhapfoPp091 [Phalaenopsis aphrodite subsp. formosana]
CLUSTER_1289	GRNLHQF12HLTCR	2	1	3	0.0990449	unknown [Zea mays]
CLUSTER_1290	GRNLHQF11GS9QQ	2	1	3	0.0990449	predicted protein [Populus trichocarpa]
CLUSTER_1291	GRNLHQF11GQMH4	3		3	0.975094	senescence-associated protein
CLUSTER_1292	GRNLHQF11GYZPC	2	1	3	0.0990449	hypothetical protein VITISV_001840 [Vitis vinifera]
CLUSTER_1293	GRNLHQF09FOMNH		3	3	0.834857	-
CLUSTER_1294	GRNLHQF12HEF5M	1	2	3	0.0522993	nadh dehydrogenase subunit 4
CLUSTER_1295	GRNLHQF11GS10K	3		3	0.975094	pg1 protein
CLUSTER_1296	GRNLHQF09FHKJ5		3	3	0.834857	-
CLUSTER_1297	GRNLHQF12HI4XK	3		3	0.975094	hypothetical protein NitaCp017 [Nicotiana tabacum]
CLUSTER_1298	GRNLHQF11GS9LN	3		3	0.975094	-
CLUSTER_1299	GRNLHQF10F9418		3	3	0.834857	gag-protease-integrase-rt-r polyprotein
CLUSTER_1300	GRNLHQF11GWZ22	1	2	3	0.0522993	protein dicer-like 2
CLUSTER_1301	GRNLHQF10F99UQ		3	3	0.834857	retrotransposon ty3-gypsy subclass
CLUSTER_1302	GRNLHQF10F4TKF		3	3	0.834857	-
CLUSTER_1303	GRNLHQF11GUB3G	2	1	3	0.0990449	predicted protein [Populus trichocarpa]
CLUSTER_1304	GRNLHQF11GRFSI	3		3	0.975094	-
CLUSTER_1305	GRNLHQF09FOMW8		3	3	0.834857	-
CLUSTER_1306	GRNLHQF12HJYS4	2	1	3	0.0990449	predicted protein [Populus trichocarpa]
CLUSTER_1307	GRNLHQF11GZD1W	3		3	0.975094	senescence-associated protein
CLUSTER_1308	GRNLHQF09FR8FX		3	3	0.834857	-
CLUSTER_1309	GRNLHQF10GA3OP		3	3	0.834857	-
CLUSTER_1310	GRNLHQF11GP9LR	3		3	0.975094	-
CLUSTER_1311	GRNLHQF10F5FXW		3	3	0.834857	hypothetical protein VITISV_040983 [Vitis vinifera]
CLUSTER_1312	GRNLHQF12HDB4P	2	1	3	0.0990449	nadp-dependent d-sorbitol-6-phosphate dehydrogenase
CLUSTER_1313	GRNLHQF12HCLTL	2	1	3	0.0990449	ribulose- -bisphosphate carboxylase oxygenase large subunit
CLUSTER_1314	GRNLHQF11G00M3	1	2	3	0.0522993	protein
CLUSTER_1315	GRNLHQF11GTO86	2	1	3	0.0990449	polyubiquitin-like protein
CLUSTER_1316	GRNLHQF11GYC7B	3		3	0.975094	protein
CLUSTER_1317	GRNLHQF12HEHDB	3		3	0.975094	senescence-associated protein
CLUSTER_1318	GRNLHQF11GZ9DN	1	2	3	0.0522993	conserved protein
CLUSTER_1319	GRNLHQF10F4L16		3	3	0.834857	ycf9
CLUSTER_1320	GRNLHQF11GVLGQ	2	1	3	0.0990449	senescence-associated protein
CLUSTER_1321	GRNLHQF11GQ753	2	1	3	0.0990449	retrotransposon ty3-gypsy sub-class
CLUSTER_1322	GRNLHQF10F9ECC		3	3	0.834857	vq motif family protein
CLUSTER_1323	GRNLHQF11G03OR	1	2	3	0.0522993	photosystem i p700 chlorophyll a apoprotein
CLUSTER_1324	GRNLHQF11GWT2X	3		3	0.975094	cbl-interacting protein kinase-like protein
CLUSTER_1325	GRNLHQF11GSYPS	3		3	0.975094	acetyl- carboxylase beta subunit
CLUSTER_1326	GRNLHQF12HGA9C	2	1	3	0.0990449	protein
CLUSTER_1327	GRNLHQF11GQX6R	3		3	0.975094	-
CLUSTER_1328	GRNLHQF11GZBAZ	2	1	3	0.0990449	cytochrome c oxidase subunit 1
CLUSTER_1329	GRNLHQF11GUYM4	2	1	3	0.0990449	-
CLUSTER_1330	GRNLHQF10F79CH		3	3	0.834857	-
CLUSTER_1331	GRNLHQF11GW8HT	3		3	0.975094	-
CLUSTER_1332	GRNLHQF11GTNXR	1	2	3	0.0522993	protein
CLUSTER_1333	GRNLHQF12HJYAZ	1	2	3	0.0522993	-
CLUSTER_1334	GRNLHQF10GDSVY		3	3	0.834857	rna polymerase beta subunit
CLUSTER_1335	GRNLHQF12HAY5I	2	1	3	0.0990449	-
CLUSTER_1336	GRNLHQF09FIR5H		3	3	0.834857	-
CLUSTER_1337	GRNLHQF09FPNGI		3	3	0.834857	transcriptional repressor
CLUSTER_1338	GRNLHQF10F6UMP		3	3	0.834857	nadh dehydrogenase subunit b
CLUSTER_1339	GRNLHQF11GUZYN	2	1	3	0.0990449	-
CLUSTER_1340	GRNLHQF11GTU9D	2	1	3	0.0990449	photosystem ii protein l
CLUSTER_1341	GRNLHQF09FP0N1		3	3	0.834857	-
CLUSTER_1342	GRNLHQF11GYCTG	3		3	0.975094	-
CLUSTER_1343	GRNLHQF10GBC74		3	3	0.834857	-
CLUSTER_1344	GRNLHQF11GP4CS	2	1	3	0.0990449	-
CLUSTER_1345	GRNLHQF12HJ1PD	3		3	0.975094	-
CLUSTER_1346	GRNLHQF09FRA90		3	3	0.834857	-
CLUSTER_1347	GRNLHQF11GTBFM	3		3	0.975094	-
CLUSTER_1348	GRNLHQF11GO0X0	2	1	3	0.0990449	hypothetical protein SORBIDRAFT_0890s002010 [Sorghum bicolor]
CLUSTER_1349	GRNLHQF12HFE05	2	1	3	0.0990449	predicted protein [Trichoplax adhaerens]
CLUSTER_1350	GRNLHQF11GPXTP	3		3	0.975094	hypothetical protein SORBIDRAFT_05g016480 [Sorghum bicolor]
CLUSTER_1351	GRNLHQF11GR0ZJ	3		3	0.975094	psii 32 kd protein
CLUSTER_1352	GRNLHQF11G03LX	2	1	3	0.0990449	-
CLUSTER_1353	GRNLHQF11GVYPQ	3		3	0.975094	protein
CLUSTER_1354	GRNLHQF10F43JL		3	3	0.834857	-
CLUSTER_1355	GRNLHQF12HDJPL	2	1	3	0.0990449	protein
CLUSTER_1356	GRNLHQF11GXNJI	3		3	0.975094	-
CLUSTER_1357	GRNLHQF11GUU26	3		3	0.975094	-
CLUSTER_1358	GRNLHQF11GZBQH	3		3	0.975094	glyoxysomal fatty acid beta-oxidation multifunctional protein mfp-a
CLUSTER_1359	GRNLHQF10GCZD0		3	3	0.834857	-
CLUSTER_1360	GRNLHQF11GYP34	2	1	3	0.0990449	ORF124 [Pinus koraiensis]
CLUSTER_1361	GRNLHQF11GYYEV	3		3	0.975094	-
CLUSTER_1362	GRNLHQF11GUR9T	1	2	3	0.0522993	-
CLUSTER_1363	GRNLHQF11GZNB1	3		3	0.975094	protein
CLUSTER_1364	GRNLHQF12HLIZN	1	2	3	0.0522993	cytochrome p450 like_tbp
CLUSTER_1365	GRNLHQF11GTESI	2	1	3	0.0990449	-
CLUSTER_1366	GRNLHQF09FLY5S		3	3	0.834857	-
CLUSTER_1367	GRNLHQF12HKKVG	3		3	0.975094	protein
CLUSTER_1368	GRNLHQF11GUN78	2	1	3	0.0990449	art2_yeast ame: full= uncharacterized protein art2 ame: full=antisense to ribosomal rna transcript protein 2
CLUSTER_1369	GRNLHQF09FI123		3	3	0.834857	-
CLUSTER_1370	GRNLHQF12HHB8E	1	2	3	0.0522993	protein
CLUSTER_1371	GRNLHQF09FN28H		3	3	0.834857	-
CLUSTER_1372	GRNLHQF11GYZKI	3		3	0.975094	phosphorylase-like protein protein
CLUSTER_1373	GRNLHQF11GTERN	3		3	0.975094	hypothetical protein VITISV_002825 [Vitis vinifera]
CLUSTER_1374	GRNLHQF10GCH2U		3	3	0.834857	-
CLUSTER_1375	GRNLHQF11GSMBP	2	1	3	0.0990449	-
CLUSTER_1376	GRNLHQF10F5Q75		3	3	0.834857	-
CLUSTER_1377	GRNLHQF11GUPPX	1	2	3	0.0522993	senescence-associated protein
CLUSTER_1378	GRNLHQF11GW2E9	1	2	3	0.0522993	-
CLUSTER_1379	GRNLHQF10GES1Z		3	3	0.834857	-
CLUSTER_1380	GRNLHQF12HL8WX	2	1	3	0.0990449	-
CLUSTER_1381	GRNLHQF11GU5NK	3		3	0.975094	protein
CLUSTER_1382	GRNLHQF11GQ9ER	1	2	3	0.0522993	protein
CLUSTER_1383	GRNLHQF12G9976	2	1	3	0.0990449	-
CLUSTER_1384	GRNLHQF11GV9PD	2	1	3	0.0990449	-
CLUSTER_1385	GRNLHQF11GRP8Z	1	2	3	0.0522993	-
CLUSTER_1386	GRNLHQF09FRD23		3	3	0.834857	-
CLUSTER_1387	GRNLHQF10F8KBG		3	3	0.834857	-
CLUSTER_1388	GRNLHQF10F494Q		2	2	0.556572	-
CLUSTER_1389	GRNLHQF09FK2UC		2	2	0.556572	-
CLUSTER_1390	GRNLHQF12HL2MK	1	1	2	0.00125727	hypothetical protein VITISV_038988 [Vitis vinifera]
CLUSTER_1391	GRNLHQF10F9R7H		2	2	0.556572	-
CLUSTER_1392	GRNLHQF09FMIRD		2	2	0.556572	ribosomal protein l33
CLUSTER_1393	GRNLHQF11GVAIE	2		2	0.650063	hypothetical protein SORBIDRAFT_0070s002020 [Sorghum bicolor]
CLUSTER_1394	GRNLHQF09FMY8X		2	2	0.556572	-
CLUSTER_1395	GRNLHQF10GEOUC		2	2	0.556572	transcript antisense to ribosomal rna protein
CLUSTER_1396	GRNLHQF11GQLRW	2		2	0.650063	protein
CLUSTER_1397	GRNLHQF12HL0VQ	1	1	2	0.00125727	nadh dehydrogenase subunit 3
CLUSTER_1398	GRNLHQF11GVQCB	2		2	0.650063	leucine rich protein
CLUSTER_1399	GRNLHQF12HLSZV	2		2	0.650063	transposase
CLUSTER_1400	GRNLHQF10F728T		2	2	0.556572	protein
CLUSTER_1401	GRNLHQF11GZ5TR	1	1	2	0.00125727	hypothetical protein Poptr_cp031 [Populus trichocarpa]
CLUSTER_1402	GRNLHQF11GQKB9	1	1	2	0.00125727	conserved domain protein
CLUSTER_1403	GRNLHQF12HECAL	1	1	2	0.00125727	ribosomal protein l2
CLUSTER_1404	GRNLHQF09FRFZX		2	2	0.556572	ribosomal protein s18
CLUSTER_1405	GRNLHQF09FL54Q		2	2	0.556572	uncharacterized protein
CLUSTER_1406	GRNLHQF11GR1WN	1	1	2	0.00125727	-
CLUSTER_1407	GRNLHQF11GZ1HK	1	1	2	0.00125727	-
CLUSTER_1408	GRNLHQF11GZBRQ	1	1	2	0.00125727	ribosomal protein l5
CLUSTER_1409	GRNLHQF11GRWU8	1	1	2	0.00125727	ORF84c [Pinus koraiensis]
CLUSTER_1410	GRNLHQF09FOHMR		2	2	0.556572	ribosomal protein s19
CLUSTER_1411	GRNLHQF11GVTFR	1	1	2	0.00125727	leucine rich protein
CLUSTER_1412	GRNLHQF11G0LM4	2		2	0.650063	mago nashi
CLUSTER_1413	GRNLHQF12HK9UN	1	1	2	0.00125727	rna polymerase beta subunit
CLUSTER_1414	GRNLHQF11GWKQT	2		2	0.650063	conserved protein
CLUSTER_1415	GRNLHQF09FMH7U		2	2	0.556572	thioredoxin h
CLUSTER_1416	GRNLHQF11GVFR2	2		2	0.650063	-
CLUSTER_1417	GRNLHQF09FHU99		2	2	0.556572	-
CLUSTER_1418	GRNLHQF11GZ614	1	1	2	0.00125727	-
CLUSTER_1419	GRNLHQF12HKPUK	1	1	2	0.00125727	alcohol dehydrogenase
CLUSTER_1420	GRNLHQF10GCJS4		2	2	0.556572	-
CLUSTER_1421	GRNLHQF10F48GD		2	2	0.556572	-
CLUSTER_1422	GRNLHQF09FM1GU		2	2	0.556572	rna polymerase beta subunit
CLUSTER_1423	GRNLHQF10GBQH4		2	2	0.556572	-
CLUSTER_1424	GRNLHQF12HJRON	1	1	2	0.00125727	phosphorylase-like protein protein
CLUSTER_1425	GRNLHQF10F70VX		2	2	0.556572	-
CLUSTER_1426	GRNLHQF12HD8XN	1	1	2	0.00125727	-
CLUSTER_1427	GRNLHQF10F6HO1		2	2	0.556572	10 kda secreted protein
CLUSTER_1428	GRNLHQF09FJ4VJ		2	2	0.556572	-
CLUSTER_1429	GRNLHQF11GZQAP	1	1	2	0.00125727	photosystem ii protein d2
CLUSTER_1430	GRNLHQF09FQ3O3		2	2	0.556572	retrotransposon unclassified
CLUSTER_1431	GRNLHQF10GBDVL		2	2	0.556572	nadh dehydrogenase subunit 5
CLUSTER_1432	GRNLHQF12HF3XP	1	1	2	0.00125727	conserved protein
CLUSTER_1433	GRNLHQF09FL13D		2	2	0.556572	hypothetical protein SORBIDRAFT_01g024221 [Sorghum bicolor]
CLUSTER_1434	GRNLHQF09FI95B		2	2	0.556572	-
CLUSTER_1435	GRNLHQF09FPXFB		2	2	0.556572	-
CLUSTER_1436	GRNLHQF09FHRUP		2	2	0.556572	-
CLUSTER_1437	GRNLHQF12HE589	2		2	0.650063	hypothetical chloroplast rf1
CLUSTER_1438	GRNLHQF11GTM71	2		2	0.650063	cyclophilin
CLUSTER_1439	GRNLHQF12HDPJK	1	1	2	0.00125727	ribosomal protein s3
CLUSTER_1440	GRNLHQF11GTAMN	1	1	2	0.00125727	dead-box atp-dependent rna helicase 24
CLUSTER_1441	GRNLHQF11GWSJ1	1	1	2	0.00125727	glycine-rich rna-binding protein 7
CLUSTER_1442	GRNLHQF10GBM2H		2	2	0.556572	ribosomal protein s7
CLUSTER_1443	GRNLHQF09FPAPF		2	2	0.556572	ribulose- -bisphosphate carboxylase oxygenase large subunit
CLUSTER_1444	GRNLHQF09FOBW6		2	2	0.556572	cysteine protease
CLUSTER_1445	GRNLHQF10GCD34		2	2	0.556572	-
CLUSTER_1446	GRNLHQF09FQDR4		2	2	0.556572	copia-like retrotransposon
CLUSTER_1447	GRNLHQF12HFN5X	2		2	0.650063	60s ribosomal protein
CLUSTER_1448	GRNLHQF09FO4R8		2	2	0.556572	-
CLUSTER_1449	GRNLHQF09FH909		2	2	0.556572	-
CLUSTER_1450	GRNLHQF10GC2YI		2	2	0.556572	-
CLUSTER_1451	GRNLHQF10F4DWK		2	2	0.556572	-
CLUSTER_1452	GRNLHQF12HC4VF	1	1	2	0.00125727	atp synthase cf1 alpha subunit
CLUSTER_1453	GRNLHQF10F4KZU		2	2	0.556572	-
CLUSTER_1454	GRNLHQF09FLSIO		2	2	0.556572	-
CLUSTER_1455	GRNLHQF11GS0A9	2		2	0.650063	retrotransposon unclassified
CLUSTER_1456	GRNLHQF12HMDMB	1	1	2	0.00125727	-
CLUSTER_1457	GRNLHQF09FMOAD		2	2	0.556572	ring-h2 zinc finger protein
CLUSTER_1458	GRNLHQF10F4HHG		2	2	0.556572	iron-sulfur assembly protein
CLUSTER_1459	GRNLHQF09FNZIP		2	2	0.556572	chlorophyll a b-binding protein cp29
CLUSTER_1460	GRNLHQF10F9OC4		2	2	0.556572	-
CLUSTER_1461	GRNLHQF10F7VBA		2	2	0.556572	lipoxygenase
CLUSTER_1462	GRNLHQF10GBPOO		2	2	0.556572	-
CLUSTER_1463	GRNLHQF10F5C7M		2	2	0.556572	retrotransposon ty1-copia subclass
CLUSTER_1464	GRNLHQF11GZ77D	1	1	2	0.00125727	-
CLUSTER_1465	GRNLHQF11GRL1I	2		2	0.650063	fe-superoxide dismutase
CLUSTER_1466	GRNLHQF11GYIGE	2		2	0.650063	-
CLUSTER_1467	GRNLHQF10GEELJ		2	2	0.556572	-
CLUSTER_1468	GRNLHQF11GRI5E	2		2	0.650063	conserved domain protein
CLUSTER_1469	GRNLHQF09FO92S		2	2	0.556572	photosystem i assembly protein ycf3
CLUSTER_1470	GRNLHQF09FP2J5		2	2	0.556572	acetyl- carboxylase beta subunit
CLUSTER_1471	GRNLHQF09FQGSF		2	2	0.556572	-
CLUSTER_1472	GRNLHQF11GZAXA	1	1	2	0.00125727	-
CLUSTER_1473	GRNLHQF09FQ8R4		2	2	0.556572	ribosomal protein l22
CLUSTER_1474	GRNLHQF09FKJFK		2	2	0.556572	myb transcription factor-like
CLUSTER_1475	GRNLHQF10F7Y9V		2	2	0.556572	protein kinase
CLUSTER_1476	GRNLHQF10GCT4W		2	2	0.556572	photosystem ii cp43 protein
CLUSTER_1477	GRNLHQF09FOWK5		2	2	0.556572	catalase
CLUSTER_1478	GRNLHQF10GEQKQ		2	2	0.556572	PREDICTED: hypothetical protein [Vitis vinifera]
CLUSTER_1479	GRNLHQF11GRI0U	2		2	0.650063	retrotransposon ty3-gypsy sub-class
CLUSTER_1480	GRNLHQF09FHVNV		2	2	0.556572	-
CLUSTER_1481	GRNLHQF09FI2W0		2	2	0.556572	-
CLUSTER_1482	GRNLHQF09FPO2P		2	2	0.556572	auxin-repressed protein
CLUSTER_1483	GRNLHQF10GBKXU		2	2	0.556572	-
CLUSTER_1484	GRNLHQF11GSG0E	2		2	0.650063	photosystem ii 32 kda protein
CLUSTER_1485	GRNLHQF11GRIIU	1	1	2	0.00125727	rna polymerase subunit c1
CLUSTER_1486	GRNLHQF09FMVA0		2	2	0.556572	-
CLUSTER_1487	GRNLHQF09FI9Q4		2	2	0.556572	-
CLUSTER_1488	GRNLHQF09FIACI		2	2	0.556572	-
CLUSTER_1489	GRNLHQF12HCXYW	1	1	2	0.00125727	wwe protein-protein interaction domain family protein
CLUSTER_1490	GRNLHQF12HIAA8	1	1	2	0.00125727	-
CLUSTER_1491	GRNLHQF09FPHK8		2	2	0.556572	-
CLUSTER_1492	GRNLHQF12HGS4Y	1	1	2	0.00125727	senescence-associated protein
CLUSTER_1493	GRNLHQF11GY6BO	1	1	2	0.00125727	ferredoxin-nadp+ reductase
CLUSTER_1494	GRNLHQF09FR4FQ		2	2	0.556572	-
CLUSTER_1495	GRNLHQF09FH6TX		2	2	0.556572	-
CLUSTER_1496	GRNLHQF12HL5FF	1	1	2	0.00125727	protein
CLUSTER_1497	GRNLHQF12HIHBG	1	1	2	0.00125727	cyclophilin
CLUSTER_1498	GRNLHQF09FK3VG		2	2	0.556572	photosystem i p700 apoprotein a2
CLUSTER_1499	GRNLHQF11GWHHR	1	1	2	0.00125727	protein
CLUSTER_1500	GRNLHQF09FL43Y		2	2	0.556572	-
CLUSTER_1501	GRNLHQF09FK3TD		2	2	0.556572	-
CLUSTER_1502	GRNLHQF09FSNAN		2	2	0.556572	protein
CLUSTER_1503	GRNLHQF09FPGT5		2	2	0.556572	-
CLUSTER_1504	GRNLHQF10F5Q7K		2	2	0.556572	-
CLUSTER_1505	GRNLHQF10F83HL		2	2	0.556572	maturase k
CLUSTER_1506	GRNLHQF10F6V1B		2	2	0.556572	ribosomal protein s12
CLUSTER_1507	GRNLHQF10F3SZ6		2	2	0.556572	-
CLUSTER_1508	GRNLHQF10F5EFP		2	2	0.556572	polyprotein
CLUSTER_1509	GRNLHQF10GAXBJ		2	2	0.556572	-
CLUSTER_1510	GRNLHQF12HCUQO	2		2	0.650063	protein
CLUSTER_1511	GRNLHQF10GBIO9		2	2	0.556572	-
CLUSTER_1512	GRNLHQF10F56QC		2	2	0.556572	-
CLUSTER_1513	GRNLHQF10GB8Q4		2	2	0.556572	-
CLUSTER_1514	GRNLHQF09FQ5RA		2	2	0.556572	retroelement pol poly
CLUSTER_1515	GRNLHQF09FP3I9		2	2	0.556572	zinc dependent protease
CLUSTER_1516	GRNLHQF11GPPX4	1	1	2	0.00125727	senescence-associated protein
CLUSTER_1517	GRNLHQF09FO247		2	2	0.556572	eid1-like f-box protein 3
CLUSTER_1518	GRNLHQF10GFH5D		2	2	0.556572	calmodulin binding protein
CLUSTER_1519	GRNLHQF10GCKSP		2	2	0.556572	ribosomal protein l2
CLUSTER_1520	GRNLHQF11GZH8R	1	1	2	0.00125727	rubisco activase
CLUSTER_1521	GRNLHQF09FKKB4		2	2	0.556572	retrotransposon protein
CLUSTER_1522	GRNLHQF10F8ALB		2	2	0.556572	sphingomyelin synthetase family protein
CLUSTER_1523	GRNLHQF12HD43Z	1	1	2	0.00125727	-
CLUSTER_1524	GRNLHQF09FTDZF		2	2	0.556572	hypothetical protein VITISV_026693 [Vitis vinifera]
CLUSTER_1525	GRNLHQF09FH1YO		2	2	0.556572	-
CLUSTER_1526	GRNLHQF09FOMR1		2	2	0.556572	galactinol synthase
CLUSTER_1527	GRNLHQF12HGS0U	1	1	2	0.00125727	photosystem ii protein i
CLUSTER_1528	GRNLHQF10F501R		2	2	0.556572	-
CLUSTER_1529	GRNLHQF10F4R0Z		2	2	0.556572	gag-protease-integrase-rt-r polyprotein
CLUSTER_1530	GRNLHQF11GW389	1	1	2	0.00125727	photosystem i assembly protein ycf4
CLUSTER_1531	GRNLHQF10F9XQP		2	2	0.556572	retrotransposon ty3-gypsy subclass
CLUSTER_1532	GRNLHQF11GSAK5	2		2	0.650063	cell wall-associated hydrolase
CLUSTER_1533	GRNLHQF09FLSQZ		2	2	0.556572	skp1-like protein 3
CLUSTER_1534	GRNLHQF10F5AZD		2	2	0.556572	-
CLUSTER_1535	GRNLHQF12HGXTV	1	1	2	0.00125727	constans-like protein
CLUSTER_1536	GRNLHQF09FRYK2		2	2	0.556572	-
CLUSTER_1537	GRNLHQF11GY3QO	1	1	2	0.00125727	thaumatin-like protein
CLUSTER_1538	GRNLHQF11GZ1FT	2		2	0.650063	40s ribosomal protein s15
CLUSTER_1539	GRNLHQF09FI0L9		2	2	0.556572	-
CLUSTER_1540	GRNLHQF09FIPVB		2	2	0.556572	-
CLUSTER_1541	GRNLHQF09FN48K		2	2	0.556572	high mobility group family
CLUSTER_1542	GRNLHQF11GWJB8	1	1	2	0.00125727	-
CLUSTER_1543	GRNLHQF10GARL7		2	2	0.556572	chloroplast elongation factor (ef- )
CLUSTER_1544	GRNLHQF11GWSST	2		2	0.650063	chlorophyll a b binding protein
CLUSTER_1545	GRNLHQF12HILVB	2		2	0.650063	granule-bound starch synthase
CLUSTER_1546	GRNLHQF12HDBWA	1	1	2	0.00125727	-
CLUSTER_1547	GRNLHQF12HIGDU	2		2	0.650063	metallothionein-like protein
CLUSTER_1548	GRNLHQF12HGEEJ	1	1	2	0.00125727	10 kda secreted protein
CLUSTER_1549	GRNLHQF10F80BZ		2	2	0.556572	cytosolic phosphoglucomutase
CLUSTER_1550	GRNLHQF10GESSC		2	2	0.556572	rna polymerase beta chain
CLUSTER_1551	GRNLHQF12HJEVE	1	1	2	0.00125727	filamentation temperature-sensitive h 2b
CLUSTER_1552	GRNLHQF11GZGSD	2		2	0.650063	ribosomal protein s12
CLUSTER_1553	GRNLHQF11GT54L	2		2	0.650063	nadh dehydrogenase subunit 4
CLUSTER_1554	GRNLHQF12HLLZL	1	1	2	0.00125727	heat shock protein 70
CLUSTER_1555	GRNLHQF12HJHXT	1	1	2	0.00125727	-
CLUSTER_1556	GRNLHQF10F730Z		2	2	0.556572	-
CLUSTER_1557	GRNLHQF11G0NIJ	1	1	2	0.00125727	-
CLUSTER_1558	GRNLHQF11GUFF4	2		2	0.650063	-
CLUSTER_1559	GRNLHQF11GRLL2	2		2	0.650063	nadh dehydrogenase nd3 subunit
CLUSTER_1560	GRNLHQF09FS0UU		2	2	0.556572	-
CLUSTER_1561	GRNLHQF09FKFIX		2	2	0.556572	-
CLUSTER_1562	GRNLHQF10GDON8		2	2	0.556572	-
CLUSTER_1563	GRNLHQF10GDM3Q		2	2	0.556572	abscisic acid-insensitive 5-like protein 5
CLUSTER_1564	GRNLHQF12HFK59	1	1	2	0.00125727	af369930_2pol polyprotein
CLUSTER_1565	GRNLHQF11GQSZ5	1	1	2	0.00125727	lipid transfer protein
CLUSTER_1566	GRNLHQF09FH7K7		2	2	0.556572	-
CLUSTER_1567	GRNLHQF11GU4E8	1	1	2	0.00125727	-
CLUSTER_1568	GRNLHQF11GS15Y	1	1	2	0.00125727	ycf1 protein
CLUSTER_1569	GRNLHQF09FJGKS		2	2	0.556572	endosomal protein
CLUSTER_1570	GRNLHQF11GQ2S6	2		2	0.650063	unknown [Glycine max]
CLUSTER_1571	GRNLHQF12HLLSE	2		2	0.650063	chlorophyll a b-binding protein cp29
CLUSTER_1572	GRNLHQF09FTCVU		2	2	0.556572	protein binding
CLUSTER_1573	GRNLHQF10GEVPQ		2	2	0.556572	-
CLUSTER_1574	GRNLHQF10GATAQ		2	2	0.556572	-
CLUSTER_1575	GRNLHQF10F7F7O		2	2	0.556572	fructose bisphosphate aldolase
CLUSTER_1576	GRNLHQF09FP0F0		2	2	0.556572	-
CLUSTER_1577	GRNLHQF09FOF4S		2	2	0.556572	-
CLUSTER_1578	GRNLHQF09FSAG8		2	2	0.556572	ferredoxin-dependent glutamate synthase 1
CLUSTER_1579	GRNLHQF10F9YDH		2	2	0.556572	abc transporter-like protein
CLUSTER_1580	GRNLHQF09FK6NC		2	2	0.556572	-
CLUSTER_1581	GRNLHQF10GAULU		2	2	0.556572	phosphatidylserine decarboxylase
CLUSTER_1582	GRNLHQF10F5HSR		2	2	0.556572	atp synthase cf0 a subunit
CLUSTER_1583	GRNLHQF11GPX9A	2		2	0.650063	protein
CLUSTER_1584	GRNLHQF11GU0MT	1	1	2	0.00125727	ORF137 [Pinus koraiensis]
CLUSTER_1585	GRNLHQF11GR8IR	2		2	0.650063	hypothetical protein SORBIDRAFT_01g024221 [Sorghum bicolor]
CLUSTER_1586	GRNLHQF12HA4V7	2		2	0.650063	10 kda secreted protein
CLUSTER_1587	GRNLHQF09FNTTO		2	2	0.556572	-
CLUSTER_1588	GRNLHQF09FLTHS		2	2	0.556572	-
CLUSTER_1589	GRNLHQF09FQPIV		2	2	0.556572	-
CLUSTER_1590	GRNLHQF09FIMRS		2	2	0.556572	-
CLUSTER_1591	GRNLHQF09FIO1M		2	2	0.556572	photosystem i apoprotein a2
CLUSTER_1592	GRNLHQF11GYXPH	2		2	0.650063	pg1 protein
CLUSTER_1593	GRNLHQF11GZU1B	2		2	0.650063	hypothetical protein Ssol98_08391 [Sulfolobus solfataricus 98/2]
CLUSTER_1594	GRNLHQF12HH33Q	1	1	2	0.00125727	chloroplast hypothetical protein [Zea mays subsp. mays]
CLUSTER_1595	GRNLHQF12HBOYY	1	1	2	0.00125727	maturase k
CLUSTER_1596	GRNLHQF11G0Z9C	2		2	0.650063	cysteine protease
CLUSTER_1597	GRNLHQF11GT39Y	2		2	0.650063	hypothetical protein VITISV_039385 [Vitis vinifera]
CLUSTER_1598	GRNLHQF09FJ04F		2	2	0.556572	photosystem ii cp47 chlorophyll apoprotein
CLUSTER_1599	GRNLHQF09FQ8L1		2	2	0.556572	ycf2 protein
CLUSTER_1600	GRNLHQF09FOZF9		2	2	0.556572	acyl- n-acyltransferase with ring fyve phd-type zinc finger domain-containing protein
CLUSTER_1601	GRNLHQF11GWOGG	1	1	2	0.00125727	nadh-plastoquinone oxidoreductase subunit 3
CLUSTER_1602	GRNLHQF10F9NV5		2	2	0.556572	ribosomal protein s7
CLUSTER_1603	GRNLHQF10GEH8Z		2	2	0.556572	copia ltr rider
CLUSTER_1604	GRNLHQF11GRX7A	1	1	2	0.00125727	phosphorylase-like protein protein
CLUSTER_1605	GRNLHQF10GB695		2	2	0.556572	protein
CLUSTER_1606	GRNLHQF12HKPM2	1	1	2	0.00125727	protein
CLUSTER_1607	GRNLHQF11GSYRA	2		2	0.650063	leucine rich protein
CLUSTER_1608	GRNLHQF09FIS79		2	2	0.556572	nac domain ipr003441
CLUSTER_1609	GRNLHQF09FSQ4W		2	2	0.556572	-
CLUSTER_1610	GRNLHQF10F5YOJ		2	2	0.556572	-
CLUSTER_1611	GRNLHQF11GTB64	2		2	0.650063	nad h-quinone oxidoreductase subunit h
CLUSTER_1612	GRNLHQF12HHEXQ	1	1	2	0.00125727	rna polymerase beta chain
CLUSTER_1613	GRNLHQF12HGX17	1	1	2	0.00125727	-
CLUSTER_1614	GRNLHQF09FR5L5		2	2	0.556572	-
CLUSTER_1615	GRNLHQF10F5JEG		2	2	0.556572	-
CLUSTER_1616	GRNLHQF10F5USM		2	2	0.556572	galactinol synthase 1
CLUSTER_1617	GRNLHQF11GSANF	1	1	2	0.00125727	copia ltr rider
CLUSTER_1618	GRNLHQF09FQ2LR		2	2	0.556572	-
CLUSTER_1619	GRNLHQF12HCW72	1	1	2	0.00125727	nadh-plastoquinone oxidoreductase subunit 3 protein
CLUSTER_1620	GRNLHQF11GRLLO	2		2	0.650063	PREDICTED: hypothetical protein [Vitis vinifera]
CLUSTER_1621	GRNLHQF11GXHDK	2		2	0.650063	hypothetical protein SORBIDRAFT_0016s002240 [Sorghum bicolor]
CLUSTER_1622	GRNLHQF12HHVIA	1	1	2	0.00125727	glutathione peroxidase
CLUSTER_1623	GRNLHQF10GAD22		2	2	0.556572	-
CLUSTER_1624	GRNLHQF10GEKKN		2	2	0.556572	lrr receptor-like serine threonine-protein kinase
CLUSTER_1625	GRNLHQF11GWHWB	2		2	0.650063	structural constituent of ribosome
CLUSTER_1626	GRNLHQF12HMVEK	1	1	2	0.00125727	-
CLUSTER_1627	GRNLHQF11G0M7O	1	1	2	0.00125727	ycx1_calfg ame: full=uncharacterized kda protein in rps12-trna-val intergenic region
CLUSTER_1628	GRNLHQF10F81P2		2	2	0.556572	retrotransposon unclassified
CLUSTER_1629	GRNLHQF09FQOMH		2	2	0.556572	photosystem i assembly protein ycf3
CLUSTER_1630	GRNLHQF11GTGP1	2		2	0.650063	ycf2 protein
CLUSTER_1631	GRNLHQF12HC5X4	2		2	0.650063	hypersensitive-induced response protein
CLUSTER_1632	GRNLHQF12HF8IZ	1	1	2	0.00125727	cytochrome c heme attachment protein
CLUSTER_1633	GRNLHQF12HAM61	1	1	2	0.00125727	photosystem ii d2 protein
CLUSTER_1634	GRNLHQF12HG5WO	2		2	0.650063	nadh dehydrogenase subunit 5
CLUSTER_1635	GRNLHQF09FRYJM		2	2	0.556572	rna polymerase beta chain
CLUSTER_1636	GRNLHQF09FSGT9		2	2	0.556572	k protein
CLUSTER_1637	GRNLHQF10GEK3D		2	2	0.556572	-
CLUSTER_1638	GRNLHQF12HBMM7	1	1	2	0.00125727	protein
CLUSTER_1639	GRNLHQF11GVDMI	2		2	0.650063	senescence-associated protein
CLUSTER_1640	GRNLHQF11GTIAU	1	1	2	0.00125727	photosystem i assembly protein ycf4
CLUSTER_1641	GRNLHQF09FPKO5		2	2	0.556572	gag-pol identical
CLUSTER_1642	GRNLHQF09FHXFT		2	2	0.556572	-
CLUSTER_1643	GRNLHQF09FSTB1		2	2	0.556572	myosin heavy chain-related protein
CLUSTER_1644	GRNLHQF11GSEIM	1	1	2	0.00125727	tar1_klula ame: full=protein tar1
CLUSTER_1645	GRNLHQF09FH7YM		2	2	0.556572	-
CLUSTER_1646	GRNLHQF09FHN56		2	2	0.556572	-
CLUSTER_1647	GRNLHQF09FQQ2X		2	2	0.556572	dna binding
CLUSTER_1648	GRNLHQF10GCWWU		2	2	0.556572	ubiquitin family protein
CLUSTER_1649	GRNLHQF11GXXQI	1	1	2	0.00125727	photosystem ii cp43 protein
CLUSTER_1650	GRNLHQF11GUFCG	2		2	0.650063	photosystem ii protein c
CLUSTER_1651	GRNLHQF11GX9UW	2		2	0.650063	pg1 protein
CLUSTER_1652	GRNLHQF11GSMBL	1	1	2	0.00125727	hypothetical protein NitoCp007 [Nicotiana tomentosiformis]
CLUSTER_1653	GRNLHQF10GC7KQ		2	2	0.556572	-
CLUSTER_1654	GRNLHQF10F9MF0		2	2	0.556572	ztl
CLUSTER_1655	GRNLHQF11G0GOK	2		2	0.650063	hypothetical protein SORBIDRAFT_05g016477 [Sorghum bicolor]
CLUSTER_1656	GRNLHQF11G0TTU	2		2	0.650063	photosystem i p700 apoprotein a1
CLUSTER_1657	GRNLHQF11GYOFG	2		2	0.650063	cohesin complex subunit scc1
CLUSTER_1658	GRNLHQF09FIPUO		2	2	0.556572	-
CLUSTER_1659	GRNLHQF11GVCUM	1	1	2	0.00125727	ycf2 protein
CLUSTER_1660	GRNLHQF11GUROM	1	1	2	0.00125727	photosystem ii protein k
CLUSTER_1661	GRNLHQF09FJ4FW		2	2	0.556572	-
CLUSTER_1662	GRNLHQF11GSMSO	1	1	2	0.00125727	at1g31330 t19e23_1
CLUSTER_1663	GRNLHQF10GDMG7		2	2	0.556572	abc transporter g family member 34
CLUSTER_1664	GRNLHQF12HATH9	1	1	2	0.00125727	photosystem ii protein d2
CLUSTER_1665	GRNLHQF10GCBDF		2	2	0.556572	-
CLUSTER_1666	GRNLHQF11GQZE4	2		2	0.650063	chloroplast ferredoxin i
CLUSTER_1667	GRNLHQF11GTBYM	2		2	0.650063	protein
CLUSTER_1668	GRNLHQF11GU7MN	2		2	0.650063	mutator-like transposase
CLUSTER_1669	GRNLHQF12HLCI7	1	1	2	0.00125727	-
CLUSTER_1670	GRNLHQF10F5YTL		2	2	0.556572	hypothetical protein [Arachis diogoi]
CLUSTER_1671	GRNLHQF10GA9ZW		2	2	0.556572	retrotransposon gag protein
CLUSTER_1672	GRNLHQF10GEFL9		2	2	0.556572	-
CLUSTER_1673	GRNLHQF11GZB7A	2		2	0.650063	expressed protein [Arabidopsis lyrata subsp. lyrata]
CLUSTER_1674	GRNLHQF12HGVA3	2		2	0.650063	protein
CLUSTER_1675	GRNLHQF09FNH64		2	2	0.556572	lignan glucosyltransferase
CLUSTER_1676	GRNLHQF11GSVEQ	1	1	2	0.00125727	-
CLUSTER_1677	GRNLHQF09FR263		2	2	0.556572	-
CLUSTER_1678	GRNLHQF09FSP43		2	2	0.556572	transitional endoplasmic reticulum
CLUSTER_1679	GRNLHQF11GUBUH	2		2	0.650063	rna polymerase beta subunit
CLUSTER_1680	GRNLHQF11GP0RL	2		2	0.650063	-
CLUSTER_1681	GRNLHQF10F8C8M		2	2	0.556572	chromatin remodeling complex subunit
CLUSTER_1682	GRNLHQF11GP7XG	2		2	0.650063	uncharacterized protein
CLUSTER_1683	GRNLHQF10GAHIE		2	2	0.556572	dna binding
CLUSTER_1684	GRNLHQF11GYCOT	1	1	2	0.00125727	magnesium-protoporphyrin ix monomethyl ester
CLUSTER_1685	GRNLHQF10GB5Y6		2	2	0.556572	-
CLUSTER_1686	GRNLHQF12HLV4A	1	1	2	0.00125727	acetyl carboxylase beta subunit
CLUSTER_1687	GRNLHQF11GZP62	2		2	0.650063	-
CLUSTER_1688	GRNLHQF12HFM80	2		2	0.650063	-
CLUSTER_1689	GRNLHQF09FHMAL		2	2	0.556572	-
CLUSTER_1690	GRNLHQF09FNAOT		2	2	0.556572	atp synthase cf0 a subunit
CLUSTER_1691	GRNLHQF12HGQFF	1	1	2	0.00125727	protein
CLUSTER_1692	GRNLHQF10F9IOK		2	2	0.556572	-
CLUSTER_1693	GRNLHQF10F9JBE		2	2	0.556572	-
CLUSTER_1694	GRNLHQF10GFH2M		2	2	0.556572	nadh dehydrogenase subunit 5
CLUSTER_1695	GRNLHQF12HGYRK	1	1	2	0.00125727	magnesium-protoporphyrin ix monomethyl ester
CLUSTER_1696	GRNLHQF11GQ4BL	2		2	0.650063	photosystem i p700 apoprotein a2
CLUSTER_1697	GRNLHQF09FIAC4		2	2	0.556572	-
CLUSTER_1698	GRNLHQF09FOWFZ		2	2	0.556572	cytochrome f
CLUSTER_1699	GRNLHQF10GAS1M		2	2	0.556572	phospholipid-translocating atpase
CLUSTER_1700	GRNLHQF12HKK57	1	1	2	0.00125727	senescence-associated protein
CLUSTER_1701	GRNLHQF11GS7BU	2		2	0.650063	-
CLUSTER_1702	GRNLHQF12HCZ8U	2		2	0.650063	-
CLUSTER_1703	GRNLHQF09FQ6R3		2	2	0.556572	-
CLUSTER_1704	GRNLHQF09FS5CJ		2	2	0.556572	chlorophyll a-b binding protein 2
CLUSTER_1705	GRNLHQF09FQ5SN		2	2	0.556572	-
CLUSTER_1706	GRNLHQF10F77TM		2	2	0.556572	-
CLUSTER_1707	GRNLHQF09FI2P0		2	2	0.556572	-
CLUSTER_1708	GRNLHQF11GV5RZ	2		2	0.650063	-
CLUSTER_1709	GRNLHQF09FJ1ZB		2	2	0.556572	-
CLUSTER_1710	GRNLHQF12HDB89	1	1	2	0.00125727	photosystem i p700 apoprotein a1
CLUSTER_1711	GRNLHQF11GWVKT	2		2	0.650063	-
CLUSTER_1712	GRNLHQF11GST9R	2		2	0.650063	hypothetical protein VITISV_039385 [Vitis vinifera]
CLUSTER_1713	GRNLHQF11GZIAS	1	1	2	0.00125727	initiation factor 3g
CLUSTER_1714	GRNLHQF10F70AP		2	2	0.556572	retrotransposon ty1-copia subclass
CLUSTER_1715	GRNLHQF11GR70Q	2		2	0.650063	protein
CLUSTER_1716	GRNLHQF12HF6QV	1	1	2	0.00125727	photosystem i p700 apoprotein a1
CLUSTER_1717	GRNLHQF10F3OMY		2	2	0.556572	phosphofructokinase, putative [Ricinus communis]
CLUSTER_1718	GRNLHQF12HA45H	1	1	2	0.00125727	-
CLUSTER_1719	GRNLHQF11GU533	1	1	2	0.00125727	hypothetical protein VITISV_007760 [Vitis vinifera]
CLUSTER_1720	GRNLHQF12HFH46	1	1	2	0.00125727	cytochrome b6-f complex iron-sulfur subunit 2
CLUSTER_1721	GRNLHQF11GSCNV	1	1	2	0.00125727	ribosomal protein l14
CLUSTER_1722	GRNLHQF12HG480	1	1	2	0.00125727	-
CLUSTER_1723	GRNLHQF11GY2ED	2		2	0.650063	hypothetical protein SORBIDRAFT_0070s002020 [Sorghum bicolor]
CLUSTER_1724	GRNLHQF09FHLTM		2	2	0.556572	-
CLUSTER_1725	GRNLHQF09FMHL7		2	2	0.556572	-
CLUSTER_1726	GRNLHQF09FH8H6		2	2	0.556572	-
CLUSTER_1727	GRNLHQF12HFGUP	1	1	2	0.00125727	senescence-associated protein
CLUSTER_1728	GRNLHQF11GP93S	2		2	0.650063	protein
CLUSTER_1729	GRNLHQF09FN694		2	2	0.556572	atpase beta subunit
CLUSTER_1730	GRNLHQF12HAZP9	1	1	2	0.00125727	biotin-dependent acetyl-coenzyme a carboxyltransferase
CLUSTER_1731	GRNLHQF11GP8X7	2		2	0.650063	protein
CLUSTER_1732	GRNLHQF09FMMA8		2	2	0.556572	rna polymerase beta chain
CLUSTER_1733	GRNLHQF09FRFGB		2	2	0.556572	cold regulated 314 thylakoid membrane 2
CLUSTER_1734	GRNLHQF12HBFTN	2		2	0.650063	-
CLUSTER_1735	GRNLHQF12HFWXP	1	1	2	0.00125727	uncharacterized protein
CLUSTER_1736	GRNLHQF11GVBWV	1	1	2	0.00125727	nadh dehydrogenase subunit 4
CLUSTER_1737	GRNLHQF09FQ3F1		2	2	0.556572	serine acetyltransferase
CLUSTER_1738	GRNLHQF11GO52K	1	1	2	0.00125727	-
CLUSTER_1739	GRNLHQF10GB652		2	2	0.556572	-
CLUSTER_1740	GRNLHQF09FJX39		2	2	0.556572	-
CLUSTER_1741	GRNLHQF09FN8QU		2	2	0.556572	gag-pol polyprotein
CLUSTER_1742	GRNLHQF09FPUO0		2	2	0.556572	-
CLUSTER_1743	GRNLHQF10GAWJE		2	2	0.556572	-
CLUSTER_1744	GRNLHQF12HHMMN	2		2	0.650063	ubiquitin-conjugating enzyme e2 28
CLUSTER_1745	GRNLHQF11GVCO0	2		2	0.650063	nucleic acid binding
CLUSTER_1746	GRNLHQF10F4F5M		2	2	0.556572	scarecrow regulator 1
CLUSTER_1747	GRNLHQF11GYWDB	1	1	2	0.00125727	cell wall-associated hydrolase
CLUSTER_1748	GRNLHQF09FORNT		2	2	0.556572	-
CLUSTER_1749	GRNLHQF10F5G8K		2	2	0.556572	heat shock protein 90
CLUSTER_1750	GRNLHQF10F9BL9		2	2	0.556572	-
CLUSTER_1751	GRNLHQF10F9JGM		2	2	0.556572	-
CLUSTER_1752	GRNLHQF11G03H2	2		2	0.650063	cell wall-associated hydrolase
CLUSTER_1753	GRNLHQF10F4CUX		2	2	0.556572	-
CLUSTER_1754	GRNLHQF09FNTXF		2	2	0.556572	ycf1 protein
CLUSTER_1755	GRNLHQF10GE3FF		2	2	0.556572	-
CLUSTER_1756	GRNLHQF10GDG8R		2	2	0.556572	-
CLUSTER_1757	GRNLHQF09FI2FC		2	2	0.556572	-
CLUSTER_1758	GRNLHQF11GZOND	1	1	2	0.00125727	protein
CLUSTER_1759	GRNLHQF11GS0F7	2		2	0.650063	conserved hypothetical protein [Clostridium perfringens NCTC 8239]
CLUSTER_1760	GRNLHQF12HLVLV	2		2	0.650063	retrotransposon protein
CLUSTER_1761	GRNLHQF09FLWFS		2	2	0.556572	unknown [Glycine max]
CLUSTER_1762	GRNLHQF09FOQAX		2	2	0.556572	-
CLUSTER_1763	GRNLHQF10F6DIC		2	2	0.556572	dna binding
CLUSTER_1764	GRNLHQF09FQFBL		2	2	0.556572	gag protein
CLUSTER_1765	GRNLHQF11GS9SN	1	1	2	0.00125727	cytochrome f
CLUSTER_1766	GRNLHQF11GRFK0	1	1	2	0.00125727	photosystem ii protein d1
CLUSTER_1767	GRNLHQF09FOEIV		2	2	0.556572	-
CLUSTER_1768	GRNLHQF09FSDE5		2	2	0.556572	-
CLUSTER_1769	GRNLHQF09FM780		2	2	0.556572	protein
CLUSTER_1770	GRNLHQF09FKQ80		2	2	0.556572	-
CLUSTER_1771	GRNLHQF10F7VDP		2	2	0.556572	-
CLUSTER_1772	GRNLHQF11GRYPM	1	1	2	0.00125727	dna-damage-repair toleration protein 112
CLUSTER_1773	GRNLHQF10GCCMD		2	2	0.556572	-
CLUSTER_1774	GRNLHQF10F8O0S		2	2	0.556572	drought-induced protein sdi-6-like
CLUSTER_1775	GRNLHQF10GEY7E		2	2	0.556572	unnamed protein product [Vitis vinifera]
CLUSTER_1776	GRNLHQF10GC6HG		2	2	0.556572	-
CLUSTER_1777	GRNLHQF11GQ2N2	2		2	0.650063	-
CLUSTER_1778	GRNLHQF09FLW6N		2	2	0.556572	nadp-malic enzyme 4
CLUSTER_1779	GRNLHQF09FN9RX		2	2	0.556572	conserved hypothetical protein [Ricinus communis]
CLUSTER_1780	GRNLHQF10GCFFC		2	2	0.556572	-
CLUSTER_1781	GRNLHQF10GCXFS		2	2	0.556572	-
CLUSTER_1782	GRNLHQF09FSA3G		2	2	0.556572	-
CLUSTER_1783	GRNLHQF09FMF4G		2	2	0.556572	#NAME?
CLUSTER_1784	GRNLHQF09FM6NL		2	2	0.556572	uncharacterized protein
CLUSTER_1785	GRNLHQF09FPN99		2	2	0.556572	iron-sulfur assembly protein
CLUSTER_1786	GRNLHQF11G01A3	2		2	0.650063	geraniol synthase
CLUSTER_1787	GRNLHQF09FICKN		2	2	0.556572	-
CLUSTER_1788	GRNLHQF09FLSKY		2	2	0.556572	type ii
CLUSTER_1789	GRNLHQF09FMENR		2	2	0.556572	gag-pol polyprotein
CLUSTER_1790	GRNLHQF09FN9NW		2	2	0.556572	gag-pol identical
CLUSTER_1791	GRNLHQF10GBSCF		2	2	0.556572	hypersensitive-induced response protein
CLUSTER_1792	GRNLHQF09FKS1U		2	2	0.556572	nadh dehydrogenase 19 kda subunit
CLUSTER_1793	GRNLHQF09FN8A4		2	2	0.556572	retrotransposon unclassified
CLUSTER_1794	GRNLHQF10GDVXW		2	2	0.556572	atpase splayed
CLUSTER_1795	GRNLHQF11GSSRQ	2		2	0.650063	uncharacterized protein
CLUSTER_1796	GRNLHQF09FO10J		2	2	0.556572	protein
CLUSTER_1797	GRNLHQF10F4V0N		2	2	0.556572	verticillium wilt resistance-like protein
CLUSTER_1798	GRNLHQF09FJ1KE		2	2	0.556572	ribosomal protein l2
CLUSTER_1799	GRNLHQF10F7TCP		2	2	0.556572	heat shock protein 70
CLUSTER_1800	GRNLHQF10F8433		2	2	0.556572	-
CLUSTER_1801	GRNLHQF11GPGIJ	2		2	0.650063	hypothetical protein VITISV_042745 [Vitis vinifera]
CLUSTER_1802	GRNLHQF09FJ3VJ		2	2	0.556572	-
CLUSTER_1803	GRNLHQF09FL8AZ		2	2	0.556572	-
CLUSTER_1804	GRNLHQF11GVGOJ	2		2	0.650063	unnamed protein product [Vitis vinifera]
CLUSTER_1805	GRNLHQF09FQHII		2	2	0.556572	-
CLUSTER_1806	GRNLHQF11GQW2M	1	1	2	0.00125727	hypothetical protein NitaCp042 [Nicotiana tabacum]
CLUSTER_1807	GRNLHQF12HEET1	2		2	0.650063	transcription initiation factor iib
CLUSTER_1808	GRNLHQF12HKHD9	1	1	2	0.00125727	photosystem i assembly protein ycf3
CLUSTER_1809	GRNLHQF11GUE2I	2		2	0.650063	-
CLUSTER_1810	GRNLHQF09FOIDV		2	2	0.556572	-
CLUSTER_1811	GRNLHQF11GQ9RZ	1	1	2	0.00125727	-
CLUSTER_1812	GRNLHQF10F8LP9		2	2	0.556572	-
CLUSTER_1813	GRNLHQF10GEI7X		2	2	0.556572	-
CLUSTER_1814	GRNLHQF09FHOGV		2	2	0.556572	-
CLUSTER_1815	GRNLHQF10GDNGD		2	2	0.556572	-
CLUSTER_1816	GRNLHQF10F9XG5		2	2	0.556572	cyclic nucleotide-gated ion channel 1
CLUSTER_1817	GRNLHQF10F523J		2	2	0.556572	-
CLUSTER_1818	GRNLHQF11GXJ45	2		2	0.650063	protein
CLUSTER_1819	GRNLHQF11GUJKO	2		2	0.650063	photosystem i assembly protein ycf3
CLUSTER_1820	GRNLHQF09FQZOQ		2	2	0.556572	-
CLUSTER_1821	GRNLHQF09FIA7Y		2	2	0.556572	-
CLUSTER_1822	GRNLHQF10F80AE		2	2	0.556572	hypothetical protein VITISV_033272 [Vitis vinifera]
CLUSTER_1823	GRNLHQF10F3TA9		2	2	0.556572	-
CLUSTER_1824	GRNLHQF11GX6GF	2		2	0.650063	alpha beta fold family protein
CLUSTER_1825	GRNLHQF12HECCV	1	1	2	0.00125727	-
CLUSTER_1826	GRNLHQF12HG77M	2		2	0.650063	auxin-repressed protein
CLUSTER_1827	GRNLHQF09FP5PJ		2	2	0.556572	oligosaccharyl transferase
CLUSTER_1828	GRNLHQF09FI57D		2	2	0.556572	-
CLUSTER_1829	GRNLHQF09FMX34		2	2	0.556572	nadh dehydrogenase subunit 4
CLUSTER_1830	GRNLHQF11GPR64	1	1	2	0.00125727	heat shock
CLUSTER_1831	GRNLHQF11GV428	2		2	0.650063	photosystem ii protein k
CLUSTER_1832	GRNLHQF12HJXSP	2		2	0.650063	gtp binding protein
CLUSTER_1833	GRNLHQF11GZR88	2		2	0.650063	protein
CLUSTER_1834	GRNLHQF12HHU4S	1	1	2	0.00125727	protein
CLUSTER_1835	GRNLHQF09FOJRL		2	2	0.556572	protein
CLUSTER_1836	GRNLHQF11G0KNU	1	1	2	0.00125727	acetyl- carboxylase beta subunit
CLUSTER_1837	GRNLHQF12HJZCT	1	1	2	0.00125727	aspartic proteinase
CLUSTER_1838	GRNLHQF12HC3DE	1	1	2	0.00125727	-
CLUSTER_1839	GRNLHQF10GAPCG		2	2	0.556572	-
CLUSTER_1840	GRNLHQF11G0YGU	2		2	0.650063	-
CLUSTER_1841	GRNLHQF11GS0PO	1	1	2	0.00125727	-
CLUSTER_1842	GRNLHQF12HFBHX	1	1	2	0.00125727	rna polymerase beta chain
CLUSTER_1843	GRNLHQF09FREIA		2	2	0.556572	-
CLUSTER_1844	GRNLHQF11GWNU8	1	1	2	0.00125727	acetyl- carboxylase-d
CLUSTER_1845	GRNLHQF09FRPTJ		2	2	0.556572	calcium-binding protein cml19
CLUSTER_1846	GRNLHQF10GDZ88		2	2	0.556572	unnamed protein product [Vitis vinifera]
CLUSTER_1847	GRNLHQF12HLSSF	1	1	2	0.00125727	photosystem ii protein i
CLUSTER_1848	GRNLHQF11GX079	1	1	2	0.00125727	-
CLUSTER_1849	GRNLHQF12HDO1K	1	1	2	0.00125727	protein
CLUSTER_1850	GRNLHQF09FQU9I		2	2	0.556572	-
CLUSTER_1851	GRNLHQF12HIYN8	1	1	2	0.00125727	aluminum-induced protein
CLUSTER_1852	GRNLHQF10F4WPP		2	2	0.556572	PREDICTED: hypothetical protein [Vitis vinifera]
CLUSTER_1853	GRNLHQF09FJGGB		2	2	0.556572	protein
CLUSTER_1854	GRNLHQF11GS5W0	1	1	2	0.00125727	-
CLUSTER_1855	GRNLHQF12HCQO4	1	1	2	0.00125727	ycf2 protein
CLUSTER_1856	GRNLHQF12HGEUD	1	1	2	0.00125727	haloacid dehalogenase-like hydrolase domain-containing protein
CLUSTER_1857	GRNLHQF10GAA6M		2	2	0.556572	-
CLUSTER_1858	GRNLHQF10GEHZR		2	2	0.556572	calmodulin-binding protein
CLUSTER_1859	GRNLHQF11GP7P3	1	1	2	0.00125727	rna polymerase beta subunit
CLUSTER_1860	GRNLHQF11GSI25	2		2	0.650063	-
CLUSTER_1861	GRNLHQF12HLDPI	1	1	2	0.00125727	uncharacterized protein
CLUSTER_1862	GRNLHQF09FTDCF		2	2	0.556572	protein
CLUSTER_1863	GRNLHQF10GB788		2	2	0.556572	photosystem ii cp43 protein
CLUSTER_1864	GRNLHQF09FI3JL		2	2	0.556572	-
CLUSTER_1865	GRNLHQF12HIQXT	1	1	2	0.00125727	protein
CLUSTER_1866	GRNLHQF11GQQNA	2		2	0.650063	mac perforin domain containing protein
CLUSTER_1867	GRNLHQF11GRPFX	2		2	0.650063	-
CLUSTER_1868	GRNLHQF11GX84H	2		2	0.650063	photosystem i p700 apoprotein a2
CLUSTER_1869	GRNLHQF09FSD8N		2	2	0.556572	-
CLUSTER_1870	GRNLHQF10GC606		2	2	0.556572	-
CLUSTER_1871	GRNLHQF10F3K5S		2	2	0.556572	plastidic aldolase
CLUSTER_1872	GRNLHQF12HJD10	1	1	2	0.00125727	-
CLUSTER_1873	GRNLHQF09FLGAF		2	2	0.556572	gtp binding protein
CLUSTER_1874	GRNLHQF09FIFZ4		2	2	0.556572	-
CLUSTER_1875	GRNLHQF09FMJZ0		2	2	0.556572	-
CLUSTER_1876	GRNLHQF10F51QU		2	2	0.556572	-
CLUSTER_1877	GRNLHQF09FPH82		2	2	0.556572	atp synthase cf1 alpha subunit
CLUSTER_1878	GRNLHQF12HEOJ6	1	1	2	0.00125727	phospholipase d alpha
CLUSTER_1879	GRNLHQF11GTI7A	1	1	2	0.00125727	cytochrome b6
CLUSTER_1880	GRNLHQF10F9WQX		2	2	0.556572	protein
CLUSTER_1881	GRNLHQF10F347M		2	2	0.556572	-
CLUSTER_1882	GRNLHQF09FPLD5		2	2	0.556572	protein
CLUSTER_1883	GRNLHQF11GVF23	1	1	2	0.00125727	photosystem i assembly protein ycf3
CLUSTER_1884	GRNLHQF10F3S43		2	2	0.556572	pol protein
CLUSTER_1885	GRNLHQF12HCHV2	2		2	0.650063	dirigent-like protein
CLUSTER_1886	GRNLHQF09FSQ4J		2	2	0.556572	-
CLUSTER_1887	GRNLHQF11GV50I	1	1	2	0.00125727	-
CLUSTER_1888	GRNLHQF11GV749	1	1	2	0.00125727	cupin family protein
CLUSTER_1889	GRNLHQF12HCGO7	2		2	0.650063	rubisco activase
CLUSTER_1890	GRNLHQF10GFAYS		2	2	0.556572	-
CLUSTER_1891	GRNLHQF11GZDKO	2		2	0.650063	-
CLUSTER_1892	GRNLHQF11GQE6G	1	1	2	0.00125727	-
CLUSTER_1893	GRNLHQF11GR4M3	1	1	2	0.00125727	photosystem ii cp43 protein
CLUSTER_1894	GRNLHQF12HIJR7	2		2	0.650063	atpase subunit 1
CLUSTER_1895	GRNLHQF09FKBC8		2	2	0.556572	-
CLUSTER_1896	GRNLHQF09FK0L0		2	2	0.556572	aim1 protein
CLUSTER_1897	GRNLHQF10F8WFS		2	2	0.556572	non-ltr retroelement reverse transcriptase-like protein
CLUSTER_1898	GRNLHQF10F9FNK		2	2	0.556572	ribosomal protein s3
CLUSTER_1899	GRNLHQF09FH1UL		2	2	0.556572	-
CLUSTER_1900	GRNLHQF11GQDW6	2		2	0.650063	uncharacterized protein
CLUSTER_1901	GRNLHQF11GSSPR	2		2	0.650063	chlorophyll a b-binding protein cp29
CLUSTER_1902	GRNLHQF12HC1LG	1	1	2	0.00125727	nadp-dependent d-sorbitol-6-phosphate dehydrogenase
CLUSTER_1903	GRNLHQF11GPQVG	2		2	0.650063	glycine-rich rna-binding protein
CLUSTER_1904	GRNLHQF11GX8JM	1	1	2	0.00125727	photosystem i p700 apoprotein a2
CLUSTER_1905	GRNLHQF11GTUHE	2		2	0.650063	-
CLUSTER_1906	GRNLHQF10GCG20		2	2	0.556572	nbs-coding resistance gene analog
CLUSTER_1907	GRNLHQF10F5XGL		2	2	0.556572	-
CLUSTER_1908	GRNLHQF10F3LT3		2	2	0.556572	protein
CLUSTER_1909	GRNLHQF10F9MEU		2	2	0.556572	conserved hypothetical protein [uncultured beta proteobacterium CBNPD1 BAC clone 578]
CLUSTER_1910	GRNLHQF09FIJLY		2	2	0.556572	-
CLUSTER_1911	GRNLHQF11GPQNW	1	1	2	0.00125727	chloroplast photosystem ii 22 kda component
CLUSTER_1912	GRNLHQF10GC30N		2	2	0.556572	glycine-rich rna-binding protein 7
CLUSTER_1913	GRNLHQF10F32N9		2	2	0.556572	atp synthase cf0 subunit iv
CLUSTER_1914	GRNLHQF10F49J4		2	2	0.556572	-
CLUSTER_1915	GRNLHQF09FQAV3		2	2	0.556572	cyclic nucleotide-gated ion
CLUSTER_1916	GRNLHQF11GWE3Y	1	1	2	0.00125727	nadh-plastoquinone oxidoreductase subunit k
CLUSTER_1917	GRNLHQF11GP4AA	1	1	2	0.00125727	-
CLUSTER_1918	GRNLHQF11GUX1N	2		2	0.650063	conserved protein
CLUSTER_1919	GRNLHQF11GS1SN	1	1	2	0.00125727	retrotransposon protein
CLUSTER_1920	GRNLHQF11GPV0H	2		2	0.650063	retrotransposon unclassified
CLUSTER_1921	GRNLHQF11GTYMR	2		2	0.650063	rna polymerase beta chain
CLUSTER_1922	GRNLHQF12HJ114	2		2	0.650063	-
CLUSTER_1923	GRNLHQF12HHABY	1	1	2	0.00125727	-
CLUSTER_1924	GRNLHQF09FSHTG		2	2	0.556572	stem-specific protein
CLUSTER_1925	GRNLHQF09FIQMB		2	2	0.556572	-
CLUSTER_1926	GRNLHQF11GOX1N	1	1	2	0.00125727	rna polymerase beta subunit
CLUSTER_1927	GRNLHQF09FKZEI		2	2	0.556572	mitochondrial dicarboxylate carrier
CLUSTER_1928	GRNLHQF12HFFUJ	1	1	2	0.00125727	-
CLUSTER_1929	GRNLHQF11GVJI2	2		2	0.650063	senescence-associated protein
CLUSTER_1930	GRNLHQF12HLO4Z	1	1	2	0.00125727	ycf2 protein
CLUSTER_1931	GRNLHQF10GDOQ1		2	2	0.556572	-
CLUSTER_1932	GRNLHQF10F68KF		2	2	0.556572	-
CLUSTER_1933	GRNLHQF09FM9SB		2	2	0.556572	photosystem i subunit
CLUSTER_1934	GRNLHQF11GZ1BR	2		2	0.650063	protein autophagy 2
CLUSTER_1935	GRNLHQF12HHRVI	1	1	2	0.00125727	atp synthase cf0 b subunit
CLUSTER_1936	GRNLHQF11GY8ZM	2		2	0.650063	retrotransposon unclassified
CLUSTER_1937	GRNLHQF11GQVHA	2		2	0.650063	hypothetical protein NitaCp037 [Nicotiana tabacum]
CLUSTER_1938	GRNLHQF09FLP6O		2	2	0.556572	-
CLUSTER_1939	GRNLHQF10F68P7		2	2	0.556572	-
CLUSTER_1940	GRNLHQF10GDZUW		2	2	0.556572	retrotransposon ty3-gypsy subclass
CLUSTER_1941	GRNLHQF10F429T		2	2	0.556572	-
CLUSTER_1942	GRNLHQF12HC5HN	1	1	2	0.00125727	photosystem ii cp43 protein
CLUSTER_1943	GRNLHQF09FOC2I		2	2	0.556572	-
CLUSTER_1944	GRNLHQF11GYB06	2		2	0.650063	hypothetical protein RUMOBE_01293 [Ruminococcus obeum ATCC 29174]
CLUSTER_1945	GRNLHQF11GWU7P	1	1	2	0.00125727	pathogenesis-related thaumatin-like protein
CLUSTER_1946	GRNLHQF11GQ8Z5	2		2	0.650063	methyl esterase 19
CLUSTER_1947	GRNLHQF12HE9SV	1	1	2	0.00125727	ribosomal protein s15
CLUSTER_1948	GRNLHQF09FM34U		2	2	0.556572	-
CLUSTER_1949	GRNLHQF09FNZCJ		2	2	0.556572	protein
CLUSTER_1950	GRNLHQF09FSRSR		2	2	0.556572	bag-domain protein 1 regulator of cell death
CLUSTER_1951	GRNLHQF10F5123		2	2	0.556572	retroelement poly
CLUSTER_1952	GRNLHQF10GA07Y		2	2	0.556572	protein
CLUSTER_1953	GRNLHQF12HGQ77	1	1	2	0.00125727	bifunctional inhibitor lipid-transfer protein seed storage 2s albumin-like protein
CLUSTER_1954	GRNLHQF11GVDF2	2		2	0.650063	photosystem i p700 apoprotein a1
CLUSTER_1955	GRNLHQF12HBX1Y	1	1	2	0.00125727	atpase subunit 4
CLUSTER_1956	GRNLHQF12HJEXU	1	1	2	0.00125727	maturase k
CLUSTER_1957	GRNLHQF11GSDKF	2		2	0.650063	hypothetical protein [Arachis diogoi]
CLUSTER_1958	GRNLHQF09FP4JF		2	2	0.556572	retrotransposon ty3-gypsy subclass
CLUSTER_1959	GRNLHQF10GBSX7		2	2	0.556572	conserved hypothetical protein [Ricinus communis]
CLUSTER_1960	GRNLHQF11GYC0A	1	1	2	0.00125727	-
CLUSTER_1961	GRNLHQF09FIP2C		2	2	0.556572	-
CLUSTER_1962	GRNLHQF11GV6FL	1	1	2	0.00125727	-
CLUSTER_1963	GRNLHQF12HJFJ6	2		2	0.650063	protein
CLUSTER_1964	GRNLHQF11GZ73B	2		2	0.650063	ubiquitin-conjugating enzyme e2
CLUSTER_1965	GRNLHQF10GEPX5		2	2	0.556572	photosystem ii 10 kda polypeptide
CLUSTER_1966	GRNLHQF11GRIO0	1	1	2	0.00125727	bgl10_orysj ame: full=beta-glucosidase 10 short=os4bglu10 flags: precursor
CLUSTER_1967	GRNLHQF11GTPC7	1	1	2	0.00125727	pg1 homology to homo sapiens
CLUSTER_1968	GRNLHQF11GVWR4	2		2	0.650063	transcription factor bhlh84
CLUSTER_1969	GRNLHQF12HGK6W	2		2	0.650063	atp-dependent clp protease proteolytic subunit
CLUSTER_1970	GRNLHQF12HL0WA	2		2	0.650063	-
CLUSTER_1971	GRNLHQF09FP9XN		2	2	0.556572	-
CLUSTER_1972	GRNLHQF09FQG92		2	2	0.556572	post-illumination chlorophyll fluorescence increase protein
CLUSTER_1973	GRNLHQF09FMR39		2	2	0.556572	aldehyde dehydrogenase family 7 member a1
CLUSTER_1974	GRNLHQF11GYVEB	2		2	0.650063	hxxxd-type acyl-transferase-like protein
CLUSTER_1975	GRNLHQF11GREFI	2		2	0.650063	-
CLUSTER_1976	GRNLHQF11GQWUW	2		2	0.650063	ribosomal protein l5
CLUSTER_1977	GRNLHQF09FPNF5		2	2	0.556572	calcium-dependent protein kinase
CLUSTER_1978	GRNLHQF09FN55U		2	2	0.556572	transposon unclassified
CLUSTER_1979	GRNLHQF11GU3DK	1	1	2	0.00125727	sex-linked protein 9
CLUSTER_1980	GRNLHQF11GZBFN	2		2	0.650063	rna polymerase alpha subunit
CLUSTER_1981	GRNLHQF12HEUOX	2		2	0.650063	-
CLUSTER_1982	GRNLHQF09FS3ZY		2	2	0.556572	photosystem i reaction center subunit n
CLUSTER_1983	GRNLHQF11GWVHO	1	1	2	0.00125727	photosystem ii cp43 protein
CLUSTER_1984	GRNLHQF10GEPOL		2	2	0.556572	-
CLUSTER_1985	GRNLHQF12HCUFD	1	1	2	0.00125727	rna polymerase alpha subunit
CLUSTER_1986	GRNLHQF12HJN8E	1	1	2	0.00125727	-
CLUSTER_1987	GRNLHQF11GVPMB	2		2	0.650063	-
CLUSTER_1988	GRNLHQF12HDLMY	2		2	0.650063	protein
CLUSTER_1989	GRNLHQF12HAZ01	1	1	2	0.00125727	maturase k
CLUSTER_1990	GRNLHQF12HDALO	1	1	2	0.00125727	ribosomal protein s4
CLUSTER_1991	GRNLHQF09FHBOC		2	2	0.556572	-
CLUSTER_1992	GRNLHQF10GBS7S		2	2	0.556572	protein
CLUSTER_1993	GRNLHQF12HFI1S	1	1	2	0.00125727	cytochrome p450
CLUSTER_1994	GRNLHQF12HJL6W	2		2	0.650063	porin voltage-dependent anion-selective channel protein
CLUSTER_1995	GRNLHQF11GRXGX	1	1	2	0.00125727	-
CLUSTER_1996	GRNLHQF09FN8YW		2	2	0.556572	histone h3
CLUSTER_1997	GRNLHQF11GWB7X	1	1	2	0.00125727	Hav2 [Nicotiana tabacum]
CLUSTER_1998	GRNLHQF12HJYGO	1	1	2	0.00125727	protein
[truncated: 644 more rows]
