# Supplementary material for: 454 Pyrosequencing of Olive (Olea europaea L.) Transcriptome in Response to Salinity
Source: PLoS One. 2015 Nov 17;10(11):e0143000. doi: 10.1371/journal.pone.0143000 (PMC4648586; doi:10.1371/journal.pone.0143000)
Supplement: S5 Table — (XLSX) [file pone.0143000.s006.xlsx]

## Sheet: Sheet1
		Leaves		Root
Clusters	Representative EST of the cluster	Stress	Control	Stress	Control	R value	Sequence Description
cluster_178	GRNLHQF15I5P1Y	55	21	23	19	8.03391	---NA---
cluster_401	GRNLHQF15JBD5N	21	9	2	1	8.05235	photosystem ii protein vi
cluster_474	GRNLHQF15I6XWE	0	0	18	6	8.11776	cytochrome p450 liketbp
cluster_495	GRNLHQF11GXJ18	14	9	0	0	8.14519	cytochrome b6
cluster_244	GRNLHQF15JDWWO	40	6	13	19	8.20522	senescence-associated protein
cluster_98	GRNLHQF15JBNQ9	71	38	101	53	8.25451	rrna intron-encoded homing endonuclease
cluster_155	GRNLHQF15JB8J8	60	16	26	33	8.27567	atp synthase subunit beta
cluster_504	GRNLHQF11GZ25Y	15	7	0	0	8.28509	cell wall-associated hydrolase
cluster_243	GRNLHQF15JCS68	36	25	10	7	8.34047	cytochrome p450 liketbp
cluster_316	GRNLHQF15I7QPZ	30	7	12	3	8.36468	rrna intron-encoded homing endonuclease
cluster_405	GRNLHQF13HZA1Y	13	18	0	2	8.36529	pg1 protein
cluster_475	GRNLHQF11GPDHZ	14	10	0	0	8.36805	ribulose- -bisphosphate carboxylase oxygenase large subunit
cluster_492	GRNLHQF11GRUII	15	8	0	0	8.42405	cell wall-associated hydrolase
cluster_109	GRNLHQF15JEEE4	88	37	51	45	8.4349	hypothetical protein MTR_5g051030 [Medicago truncatula]
cluster_199	GRNLHQF15JEJUF	50	17	22	14	8.45204	uncharacterized protein loc100801029
cluster_81	GRNLHQF15JC5TQ	79	44	120	72	8.51182	atp synthase subunit beta
cluster_140	GRNLHQF15JDXP0	46	11	42	67	8.52435	uncharacterized protein loc100801029
cluster_698	GRNLHQF10GA10A	0	14	0	0	8.62918	---NA---
cluster_328	GRNLHQF15I9QK5	31	4	7	7	8.63722	cytochrome p450 like_tbp
cluster_30	GRNLHQF15I9TZC	346	368	520	611	8.64625	atp synthase subunit beta
cluster_136	GRNLHQF15JDPLC	64	15	49	42	8.69219	atp synthase subunit beta
cluster_537	GRNLHQF11GV7FM	16	4	0	0	8.72889	pg1 homology to homo sapiens
cluster_127	GRNLHQF15JDUQM	42	20	81	42	8.73929	senescence-associated protein
cluster_461	GRNLHQF11GU8Y8	12	14	0	0	8.79323	photosystem ii protein d1
cluster_161	GRNLHQF15JCXGU	8	26	61	35	8.79369	uncharacterized protein loc100808462
cluster_394	GRNLHQF15JEYHT	23	1	8	2	8.79622	---NA---
cluster_467	GRNLHQF11GQGSO	15	10	0	0	8.80331	---NA---
cluster_350	GRNLHQF15JB032	16	3	24	1	8.81812	hypothetical protein SERLA73DRAFT_67532 [Serpula lacrymans var. lacrymans S7.3]
cluster_54	GRNLHQF15JAUCW	167	130	92	124	8.81864	atp synthase subunit beta
cluster_7	GRNLHQF15JDYQ5	1472	2021	1841	2194	8.86854	senescence-associated protein
cluster_407	GRNLHQF15JA1H3	24	1	4	4	8.91199	senescence-associated protein
cluster_141	GRNLHQF15JD8YU	43	19	72	29	8.93458	senescence-associated protein
cluster_628	GRNLHQF11GZBQ6	15	1	0	0	8.93856	uncharacterized protein loc310926
cluster_385	GRNLHQF15I8JSQ	18	0	16	2	8.99312	rrna intron-encoded homing endonuclease
cluster_162	GRNLHQF15JD8JB	58	13	32	26	9.07509	atp synthase subunit beta
cluster_478	GRNLHQF11GQPET	6	18	0	0	9.2121	ribulose- -bisphosphate carboxylase oxygenase large subunit
cluster_666	GRNLHQF10F7ZEF	0	15	0	0	9.24555	---NA---
cluster_198	GRNLHQF15JCM7Z	7	17	55	24	9.25795	senescence-associated protein
cluster_473	GRNLHQF11GQLF5	17	7	0	0	9.29581	cell wall-associated hydrolase
cluster_450	GRNLHQF11GU5VS	10	17	0	0	9.38026	---NA---
cluster_445	GRNLHQF11GUWR8	12	16	0	0	9.51498	photosystem ii protein d1
cluster_603	GRNLHQF11GVSWD	16	1	0	0	9.57451	23s ribosomal rna
cluster_564	GRNLHQF13HZN0O	17	0	0	2	9.57919	senescence-associated protein
cluster_241	GRNLHQF15I80KE	44	10	10	14	9.65645	protein
cluster_180	GRNLHQF15JEP4W	55	10	28	24	9.70881	senescence-associated protein
cluster_479	GRNLHQF11GVY0H	18	6	0	0	9.77305	cell wall-associated partial
cluster_291	GRNLHQF15JAQGY	11	2	38	10	9.77851	hypothetical protein MTR_5g051050, partial [Medicago truncatula]
cluster_104	GRNLHQF15JDZRQ	74	33	87	40	9.78989	rrna intron-encoded homing endonuclease
cluster_510	GRNLHQF15JA0EI	18	0	4	0	9.79048	atp synthase subunit beta
cluster_513	GRNLHQF11GWKW9	18	4	0	0	9.87141	cell wall-associated hydrolase
cluster_374	GRNLHQF16JYQ36	12	24	1	1	9.93131	ribulose- -bisphosphate carboxylase oxygenase large subunit
cluster_649	GRNLHQF11GZA74	15	0	0	0	9.94674	photosystem ii d1 protein
cluster_172	GRNLHQF15JBR58	60	16	26	21	9.97094	uncharacterized protein loc100832610
cluster_192	GRNLHQF15JBRGS	17	7	57	27	10.1411	uncharacterized protein loc100801029
cluster_240	GRNLHQF15JD721	12	8	49	11	10.2574	---NA---
cluster_428	GRNLHQF11GTCEX	12	18	0	0	10.2835	photosystem ii d1 protein
cluster_460	GRNLHQF15I4V03	21	1	4	0	10.3119	protein
cluster_149	GRNLHQF15I6QWP	64	17	43	23	10.4808	cytochrome p450 liketbp
cluster_442	GRNLHQF11G00DI	19	9	0	0	10.5106	metallocarboxypeptidase inhibitor
cluster_142	GRNLHQF15JDTNJ	65	44	13	38	10.5519	---NA---
cluster_587	GRNLHQF15JCBL0	0	0	18	0	10.7305	---NA---
cluster_224	GRNLHQF15I4MN7	41	9	32	7	10.8985	rrna intron-encoded homing endonuclease
cluster_129	GRNLHQF15I8GK1	14	35	85	49	10.9379	protein
cluster_372	GRNLHQF14IOFTI	17	20	0	1	11.0483	ribulose- -bisphosphate carboxylase oxygenase large subunit
cluster_146	GRNLHQF15I52OD	36	19	76	23	11.049	atp synthase subunit beta
cluster_186	GRNLHQF15JD4CI	58	19	19	15	11.1017	rrna intron-encoded homing endonuclease
cluster_404	GRNLHQF11GTT9W	17	16	0	0	11.2075	ribulose- -bisphosphate carboxylase oxygenase large subunit
cluster_416	GRNLHQF11GVZ4Y	19	13	0	0	11.2248	photosystem ii protein d1
cluster_311	GRNLHQF13H1Z81	15	31	0	7	11.2468	cell wall-associated partial
cluster_3	GRNLHQF15JCAOZ	2729	2988	3427	4138	11.271	senescence-associated protein
cluster_382	GRNLHQF15I5VWX	0	0	25	12	11.2757	senescence-associated protein
cluster_130	GRNLHQF15JCJ9L	79	20	40	38	11.2892	senescence-associated protein
cluster_71	GRNLHQF15JCRJL	104	41	128	94	11.2948	uncharacterized protein loc100801029
cluster_426	GRNLHQF15JDLRU	25	4	1	1	11.3055	uncharacterized protein loc100801029
cluster_403	GRNLHQF11GZD6G	18	15	0	0	11.307	pg1 homology to homo sapiens
cluster_406	GRNLHQF11GRBUY	13	20	0	0	11.3388	photosystem i apoprotein a2
cluster_448	GRNLHQF11GOXI0	21	6	0	0	11.4123	---NA---
cluster_371	GRNLHQF15I83RA	18	20	1	0	11.4236	ribosomal protein l2
cluster_80	GRNLHQF15JDLSZ	125	59	71	62	11.4753	cytochrome p450 liketbp
cluster_143	GRNLHQF15I9JMB	69	40	34	16	11.6183	rrna intron-encoded homing endonuclease
cluster_417	GRNLHQF11GT0SM	21	11	0	0	11.7626	cell wall-associated partial
cluster_134	GRNLHQF15I9NFO	78	31	40	23	11.8356	senescence-associated protein
cluster_50	GRNLHQF15I37R2	174	151	197	105	11.9718	senescence-associated protein
cluster_25	GRNLHQF15I8UYW	415	490	678	777	12.1273	uncharacterized protein loc100796402
cluster_173	GRNLHQF15I9UEA	21	12	69	20	12.3659	---NA---
cluster_82	GRNLHQF15JCP4O	66	39	135	72	12.5534	senescence-associated protein
cluster_208	GRNLHQF15JCTDI	55	12	10	20	12.6315	atp synthase subunit beta
cluster_261	GRNLHQF15I5YTN	45	8	9	8	12.7431	uncharacterized protein loc100808462
cluster_373	GRNLHQF11GZJ3P	20	18	0	0	12.9407	photosystem q protein
cluster_437	GRNLHQF11GU0PV	24	5	0	0	13.207	hypothetical protein MTR_3g035650 [Medicago truncatula]
cluster_420	GRNLHQF13HXI0V	26	4	0	1	13.2133	leucine rich protein
cluster_39	GRNLHQF15JCJTT	197	141	271	344	13.2304	senescence-associated protein
cluster_463	GRNLHQF11GO7HC	23	2	0	0	13.4577	cell wall-associated hydrolase
cluster_352	GRNLHQF14ISJ6A	27	14	0	1	13.5909	cell wall-associated hydrolase
cluster_341	GRNLHQF13HZHJK	21	24	0	1	13.6646	ribulose- -bisphosphate carboxylase large subunit
cluster_111	GRNLHQF15I6RI3	93	22	59	45	13.6859	rrna intron-encoded homing endonuclease
cluster_383	GRNLHQF11GTUT4	10	27	0	0	13.8965	---NA---
cluster_116	GRNLHQF15JDIZ1	92	31	55	30	13.9215	hypothetical protein MTR_5g051150 [Medicago truncatula]
cluster_148	GRNLHQF15JC6CF	70	15	42	20	13.9296	protein
cluster_92	GRNLHQF15I90BR	113	34	78	57	14.0147	senescence-associated protein
cluster_338	GRNLHQF16JP31S	24	22	1	0	14.1408	cell wall-associated partial
cluster_361	GRNLHQF11GV5EY	24	17	0	0	14.3116	photosystem ii protein d1
cluster_365	GRNLHQF11GUMNG	25	15	0	0	14.3309	photosystem ii 32 kda protein
cluster_43	GRNLHQF15JDFDJ	262	142	219	181	14.404	rrna intron-encoded homing endonuclease
cluster_165	GRNLHQF15JCQV4	67	14	28	16	14.478	uncharacterized protein loc100808462
cluster_386	GRNLHQF11GSCY2	27	9	0	0	14.6596	unknow protein
cluster_363	GRNLHQF15JDJRY	30	9	1	0	14.8564	conserved protein
cluster_343	GRNLHQF13H23FT	13	32	0	1	15.045	ribulose- -bisphosphate carboxylase oxygenase large subunit
cluster_330	GRNLHQF14IQOQH	18	30	0	1	15.0576	ribulose- -bisphosphate carboxylase oxygenase large subunit
cluster_345	GRNLHQF11G0B0C	22	23	0	0	15.2235	cell wall-associated hydrolase
cluster_96	GRNLHQF15I406T	110	40	79	40	15.3766	cytochrome p450 liketbp
cluster_209	GRNLHQF15JEDPI	50	9	33	5	15.5084	uncharacterized protein loc100775653
cluster_412	GRNLHQF15JDBK7	28	0	4	0	15.7157	atp synthase subunit beta
cluster_106	GRNLHQF15JD2FH	13	33	81	100	15.752	senescence-associated protein
cluster_133	GRNLHQF15JDJLI	88	21	33	31	15.7969	atp synthase subunit beta
cluster_347	GRNLHQF11GPTPU	27	18	0	0	15.846	23s ribosomal rna
cluster_58	GRNLHQF15I4STK	40	101	137	190	15.8573	senescence-associated protein
cluster_59	GRNLHQF15I9YN4	96	52	183	117	15.9142	atp synthase subunit beta
cluster_353	GRNLHQF11GWG0J	29	13	0	0	15.9575	photosystem ii 32 kda protein
cluster_103	GRNLHQF15JBRP2	101	32	68	33	16.0292	rrna intron-encoded homing endonuclease
cluster_75	GRNLHQF15JERLU	130	44	105	63	16.1005	---NA---
cluster_105	GRNLHQF15JCND2	101	41	60	27	16.1268	cytochrome p450 liketbp
cluster_336	GRNLHQF11GUVKL	27	20	0	0	16.3104	photosystem ii 32 kda protein
cluster_108	GRNLHQF15JB0NT	105	30	50	38	16.3461	cytochrome p450 liketbp
cluster_267	GRNLHQF15JCJDC	0	44	4	20	16.4635	cytochrome p450 liketbp
cluster_334	GRNLHQF11GV758	19	29	0	0	16.4802	photosystem ii protein d1
cluster_102	GRNLHQF15JDELQ	103	41	66	28	16.5084	---NA---
cluster_76	GRNLHQF15JERNQ	142	74	61	59	16.5658	uncharacterized protein loc100808108
cluster_288	GRNLHQF15I33IS	25	34	1	1	16.7857	ribulose- -bisphosphate carboxylase oxygenase large subunit
cluster_395	GRNLHQF14IPWJX	31	2	0	1	17.0947	hypothetical protein HMPREF1011_03050 [Anaerostipes sp. 3_2_56FAA]
cluster_251	GRNLHQF15JA8ML	33	37	3	2	17.098	photosystem ii cytochrome b559 alpha subunit
cluster_144	GRNLHQF15I715A	82	16	39	21	17.4857	rrna intron-encoded homing endonuclease
cluster_64	GRNLHQF15I8ZXU	48	70	181	98	17.8525	uncharacterized protein loc100822817
cluster_293	GRNLHQF15I4W82	39	19	1	1	18.3689	cell wall-associated hydrolase
cluster_174	GRNLHQF15JDL45	71	14	24	11	18.5372	cytochrome p450 liketbp
cluster_49	GRNLHQF15JDGXM	146	77	246	183	18.5704	senescence-associated protein
cluster_35	GRNLHQF15JA60U	387	304	400	259	18.8421	rrna intron-encoded homing endonuclease
cluster_56	GRNLHQF15I3W9X	91	72	213	102	18.981	senescence-associated protein
cluster_283	GRNLHQF15I703E	36	25	1	0	19.7247	ribulose- -bisphosphate carboxylase oxygenase large subunit
cluster_72	GRNLHQF15I9DIE	28	79	164	95	19.7794	senescence-associated protein
cluster_18	GRNLHQF15JEGJL	890	783	942	756	20.0857	cytochrome p450 liketbp
cluster_66	GRNLHQF15JDUTJ	156	63	108	57	20.3188	cytochrome p450 liketbp
cluster_11	GRNLHQF15I4LG4	1199	1225	1667	1976	20.3551	uncharacterized protein loc100796402
cluster_239	GRNLHQF15I6FIF	57	4	13	6	20.6575	---NA---
cluster_284	GRNLHQF11GU52K	24	38	0	0	21.3654	23s ribosomal rna
cluster_156	GRNLHQF15JEKVR	81	14	22	15	21.4699	cytochrome p450 liketbp
cluster_188	GRNLHQF15I4WK8	71	10	20	9	21.5354	cytochrome p450 liketbp
cluster_276	GRNLHQF15JBSO3	41	24	1	0	21.7361	photosystem ii protein d1
cluster_78	GRNLHQF15JDG4D	151	51	73	54	21.8463	chk1 checkpoint-like protein
cluster_169	GRNLHQF15I9J4N	77	14	23	10	21.8555	senescence-associated protein
cluster_68	GRNLHQF15JCTEX	162	78	90	51	21.927	hypothetical protein TRIATDRAFT_255346 [Trichoderma atroviride IMI 206040]
cluster_287	GRNLHQF15I7530	46	13	2	0	22.3735	cell wall-associated partial
cluster_166	GRNLHQF15I8GA8	80	15	15	15	22.4158	senescence-associated protein
cluster_273	GRNLHQF16JWTBZ	48	16	1	1	22.7046	cell wall-associated partial
cluster_79	GRNLHQF15JD4PI	136	29	95	59	22.8612	hypothetical protein SORBIDRAFT_0070s002020 [Sorghum bicolor]
cluster_256	GRNLHQF14IPKU7	47	23	0	2	23.2083	pg1 homology to homo sapiens
cluster_95	GRNLHQF15JE1A2	66	135	29	41	23.346	senescence-associated protein
cluster_264	GRNLHQF16JQYYM	48	19	2	0	23.4502	pg1 homology to homo sapiens
cluster_269	GRNLHQF11GP290	26	42	0	0	23.4837	photosystem i p700 apoprotein a2
cluster_280	GRNLHQF13H1RGK	47	16	0	1	23.8288	unknow protein
cluster_257	GRNLHQF15JD1OZ	50	20	1	1	23.8619	conserved protein
cluster_274	GRNLHQF11GXZWE	43	23	0	0	24.1595	pg1 homology to homo sapiens
cluster_229	GRNLHQF15JFHIG	52	30	4	0	24.9449	cell wall-associated partial
cluster_190	GRNLHQF15JE0XG	3	8	79	19	25.0877	uncharacterized protein loc100801029
cluster_45	GRNLHQF15JCFTR	76	137	291	244	25.9333	uncharacterized protein loc100795351
cluster_255	GRNLHQF15I720R	56	14	2	1	26.0212	metallocarboxypeptidase inhibitor
cluster_23	GRNLHQF15JEFVI	640	454	789	577	26.531	rrna intron-encoded homing endonuclease
cluster_85	GRNLHQF15I6YLM	11	48	139	101	26.6718	protein
cluster_235	GRNLHQF16JZJGW	51	29	1	0	27.1981	cell wall-associated partial
cluster_203	GRNLHQF16JSIZ2	40	58	2	2	27.2374	ribulose- -bisphosphate carboxylase large subunit
cluster_44	GRNLHQF15JC77L	313	135	172	175	28.0013	cytochrome p450 liketbp
cluster_53	GRNLHQF15JDNCJ	218	76	141	88	28.2075	cytochrome p450 liketbp
cluster_216	GRNLHQF15I6XR8	47	44	1	0	29.1149	cell wall-associated partial
cluster_215	GRNLHQF16J0RPT	62	27	1	2	29.1429	cell wall-associated hydrolase
cluster_210	GRNLHQF15I6KYK	56	38	1	1	29.3264	uncharacterized protein
cluster_238	GRNLHQF11GVVA9	54	26	0	0	29.9253	conserved protein
cluster_332	GRNLHQF10F99QE	0	49	0	0	30.2021	---NA---
cluster_223	GRNLHQF11GP3ZB	48	41	0	0	30.4287	photosystem ii 32 kda protein
cluster_28	GRNLHQF15JD8BH	297	431	550	816	31.161	atp synthase subunit beta
cluster_90	GRNLHQF15JEFQN	146	23	72	45	31.1945	---NA---
cluster_248	GRNLHQF11GVB7Z	58	18	0	0	31.4873	unknow protein
cluster_236	GRNLHQF11GRJCN	59	22	0	0	32.1103	conserved protein
cluster_48	GRNLHQF15I5J9M	78	145	317	154	32.2439	uncharacterized protein loc100808462
cluster_62	GRNLHQF15JBQKF	13	94	108	199	32.2844	---NA---
cluster_195	GRNLHQF15I8E04	70	33	1	2	33.6248	pg1 protein
cluster_211	GRNLHQF16JOHEK	64	31	1	0	33.6727	23s ribosomal rna
cluster_206	GRNLHQF11GZBOW	49	51	0	0	33.8332	photosystem ii protein d1
cluster_73	GRNLHQF15I42FQ	14	49	176	124	35.9564	protein
cluster_115	GRNLHQF15JAPJ2	126	9	46	28	37.0137	10 kda secreted protein
cluster_16	GRNLHQF15JA8MI	535	731	851	1303	37.0893	senescence-associated protein
cluster_20	GRNLHQF15JBZ29	382	778	754	1074	39.7538	uncharacterized protein loc100795351
cluster_296	GRNLHQF11GZEKS	60	0	0	0	39.787	---NA---
cluster_34	GRNLHQF15I839P	439	285	418	209	39.8361	senescence-associated protein
cluster_22	GRNLHQF15JBFAB	735	406	855	728	40.2324	senescence-associated protein
cluster_12	GRNLHQF15JDGS0	1048	1084	1570	2015	41.2539	senescence-associated protein
cluster_32	GRNLHQF15JDUDL	153	257	509	497	41.8994	protein
cluster_171	GRNLHQF13HZEF3	78	45	0	1	42.3948	cell wall-associated hydrolase
cluster_46	GRNLHQF15JDDPQ	246	61	260	132	43.7833	atp synthase subunit beta
cluster_60	GRNLHQF15JCQ55	191	52	154	40	44.1483	rrna intron-encoded homing endonuclease
cluster_183	GRNLHQF13H7PEG	85	26	0	1	44.2094	cell wall-associated hydrolase
cluster_61	GRNLHQF15JDCG3	218	34	104	77	44.4896	atp synthase subunit beta
cluster_179	GRNLHQF13HXV69	87	30	0	1	45.2933	conserved protein
cluster_55	GRNLHQF15JEDS5	212	40	160	66	45.5995	rrna intron-encoded homing endonuclease
cluster_159	GRNLHQF11GYR38	44	86	0	0	46.0511	photosystem ii 32 kda protein
cluster_37	GRNLHQF15I81F0	366	132	306	166	46.5057	cytochrome p450 liketbp
cluster_147	GRNLHQF13HXWN4	92	55	0	1	50.6381	pg1 homology to homo sapiens
cluster_38	GRNLHQF15I5NSW	47	236	374	308	53.5986	protein
cluster_120	GRNLHQF15I952X	98	98	3	1	59.2251	cell wall-associated hydrolase
cluster_31	GRNLHQF15JER0K	467	187	684	442	66.1168	---NA---
cluster_21	GRNLHQF15JEKP0	459	471	709	1264	71.5394	senescence-associated protein
cluster_168	GRNLHQF13H53SV	120	4	0	1	72.377	---NA---
cluster_99	GRNLHQF15I8A7R	124	123	3	0	78.4173	psii 32 kd protein
cluster_87	GRNLHQF15JB0GA	122	170	2	4	88.4471	ribulose- -bisphosphate carboxylase oxygenase large subunit
cluster_4	GRNLHQF15JA7JI	1944	2417	3361	4100	90.4506	senescence-associated protein
cluster_89	GRNLHQF15I9W37	162	125	1	2	92.7119	photosystem ii 32 kda protein
cluster_2	GRNLHQF15JDLTQ	2702	2584	3503	4926	93.3059	senescence-associated protein
cluster_33	GRNLHQF15JBQHE	539	474	209	157	100.028	senescence-associated protein
cluster_57	GRNLHQF15JD47U	317	44	81	35	100.689	cytochrome p450 liketbp
cluster_70	GRNLHQF15I7CWY	209	147	6	9	101.173	pg1 protein
cluster_15	GRNLHQF15I9DOK	1104	1360	773	674	106.771	senescence-associated protein
cluster_13	GRNLHQF15I6BA8	735	1098	2029	1783	113.525	---NA---
cluster_65	GRNLHQF15I63XT	189	194	2	7	113.921	conserved protein
cluster_29	GRNLHQF15JEHND	145	293	760	796	115.871	atp synthase subunit beta
cluster_19	GRNLHQF15I83N6	234	798	678	1339	129.513	atp synthase subunit beta
cluster_67	GRNLHQF15JEXYY	269	109	1	2	140.194	cell wall-associated hydrolase
cluster_26	GRNLHQF15JDUA9	749	230	960	391	149.194	uncharacterized protein loc100801029
cluster_17	GRNLHQF15JEJPF	204	798	1073	1302	149.9	cytochrome p450 like_tbp
cluster_14	GRNLHQF15I6QL7	1996	953	1156	1203	152.05	senescence-associated protein
cluster_47	GRNLHQF15JEDTI	460	217	8	10	222.895	conserved protein
cluster_10	GRNLHQF15I9MOK	580	1619	1522	2817	229.89	uncharacterized protein loc100788489
cluster_6	GRNLHQF15JDVE9	790	2207	1969	3535	266.321	atp synthase subunit beta
cluster_8	GRNLHQF15JD931	1762	660	3025	1512	373.919	senescence-associated protein
cluster_5	GRNLHQF15JCVJ7	938	3918	1806	3360	430.873	senescence-associated protein
cluster_1	GRNLHQF15JE7EU	2083	4347	4835	7747	455.712	senescence-associated protein
cluster_9	GRNLHQF15JEG4H	615	406	2239	3677	722.736	senescence-associated protein
